# Supplementary material for: Pressure-induced charge amorphisation in BiNiO3
Source: Nat Commun. 2025 Mar 5;16:2128. doi: 10.1038/s41467-025-57247-1 (PMC11882806; doi:10.1038/s41467-025-57247-1)
Supplement: Supplementary file 3 — Source Data [file 41467_2025_57247_MOESM3_ESM.xlsx]

## Sheet: Fig 1a
2.52_tth	2.52_int	3.04_tth	3.04_int	3.47_tth	3.47_int	3.81_tth	3.81_int	4.03_tth	4.03_int	4.44_tth	4.44_int	4.99_tth	4.99_int
5	515	5	512	5	509	5	512	5	506	5	508	5	507
5.01	515	5.02	508	5.01	508	5.01	512	5.01	507	5.02	513	5.02	507
5.02	517	5.04	511	5.02	507	5.02	509	5.02	506	5.04	508	5.04	506
5.03	520	5.06	515	5.03	505	5.03	508	5.03	506	5.06	507	5.06	506
5.04	517	5.08	512	5.04	508	5.04	507	5.04	505	5.08	507	5.08	505
5.05	514	5.1	512	5.05	513	5.05	507	5.05	506	5.1	508	5.1	504
5.06	515	5.12	514	5.06	511	5.06	511	5.06	509	5.12	508	5.12	509
5.07	514	5.14	513	5.07	513	5.07	513	5.07	512	5.14	509	5.14	509
5.08	512	5.16	513	5.08	510	5.08	513	5.08	506	5.16	511	5.16	510
5.09	515	5.18	515	5.09	509	5.09	514	5.09	507	5.18	513	5.18	511
5.1	519	5.2	515	5.1	509	5.1	512	5.1	510	5.2	510	5.2	510
5.11	517	5.22	516	5.11	512	5.11	511	5.11	509	5.22	509	5.22	510
5.12	519	5.24	517	5.12	512	5.12	509	5.12	510	5.24	510	5.24	510
5.13	520	5.26	517	5.13	511	5.13	507	5.13	511	5.26	511	5.26	514
5.14	520	5.28	520	5.14	509	5.14	510	5.14	512	5.28	512	5.28	517
5.15	520	5.3	521	5.15	507	5.15	509	5.15	510	5.3	512	5.3	516
5.16	521	5.32	525	5.16	505	5.16	513	5.16	513	5.32	513	5.32	517
5.17	522	5.34	522	5.17	509	5.17	514	5.17	512	5.34	515	5.34	517
5.18	523	5.36	519	5.18	513	5.18	513	5.18	511	5.36	517	5.36	517
5.19	523	5.38	521	5.19	515	5.19	516	5.19	509	5.38	518	5.38	517
5.2	523	5.4	525	5.2	514	5.2	517	5.2	512	5.4	519	5.4	516
5.21	519	5.42	525	5.21	513	5.21	516	5.21	514	5.42	521	5.42	516
5.22	520	5.44	525	5.22	511	5.22	516	5.22	513	5.44	521	5.44	518
5.23	521	5.46	526	5.23	513	5.23	513	5.23	511	5.46	524	5.46	517
5.24	520	5.48	529	5.24	514	5.24	515	5.24	513	5.48	522	5.48	515
5.25	524	5.5	535	5.25	515	5.25	518	5.25	514	5.5	522	5.5	518
5.26	524	5.52	538	5.26	517	5.26	515	5.26	512	5.52	523	5.52	523
5.27	523	5.54	540	5.27	517	5.27	512	5.27	512	5.54	527	5.54	523
5.28	525	5.56	541	5.28	517	5.28	513	5.28	514	5.56	531	5.56	527
5.29	531	5.58	537	5.29	518	5.29	515	5.29	517	5.58	532	5.58	533
5.3	531	5.6	536	5.3	518	5.3	514	5.3	517	5.6	539	5.6	535
5.31	528	5.62	540	5.31	518	5.31	516	5.31	517	5.62	544	5.62	541
5.32	527	5.64	542	5.32	519	5.32	517	5.32	519	5.64	542	5.64	543
5.33	525	5.66	540	5.33	521	5.33	522	5.33	519	5.66	536	5.66	535
5.34	528	5.68	536	5.34	521	5.34	521	5.34	515	5.68	534	5.68	533
5.35	528	5.7	534	5.35	517	5.35	520	5.35	515	5.7	537	5.7	531
5.36	530	5.72	534	5.36	519	5.36	518	5.36	515	5.72	534	5.72	528
5.37	533	5.74	539	5.37	520	5.37	518	5.37	518	5.74	535	5.74	530
5.38	532	5.76	540	5.38	518	5.38	518	5.38	518	5.76	535	5.76	534
5.39	527	5.78	538	5.39	521	5.39	518	5.39	516	5.78	536	5.78	534
5.4	530	5.8	539	5.4	521	5.4	523	5.4	516	5.8	536	5.8	534
5.41	532	5.82	540	5.41	520	5.41	527	5.41	520	5.82	534	5.82	536
5.42	530	5.84	542	5.42	517	5.42	524	5.42	517	5.84	536	5.84	537
5.43	531	5.86	543	5.43	518	5.43	521	5.43	518	5.86	537	5.86	536
5.44	531	5.88	546	5.44	519	5.44	521	5.44	517	5.88	537	5.88	538
5.45	532	5.9	553	5.45	521	5.45	522	5.45	516	5.9	538	5.9	540
5.46	532	5.92	561	5.46	519	5.46	523	5.46	518	5.92	543	5.92	542
5.47	533	5.94	555	5.47	521	5.47	523	5.47	521	5.94	544	5.94	541
5.48	535	5.96	547	5.48	525	5.48	524	5.48	524	5.96	550	5.96	543
5.49	540	5.98	547	5.49	526	5.49	525	5.49	522	5.98	549	5.98	549
5.5	543	6	549	5.5	529	5.5	528	5.5	524	6	544	6	550
5.51	547	6.02	549	5.51	532	5.51	526	5.51	524	6.02	546	6.02	544
5.52	545	6.04	551	5.52	535	5.52	528	5.52	527	6.04	541	6.04	542
5.53	548	6.06	553	5.53	535	5.53	532	5.53	529	6.06	543	6.06	543
5.54	545	6.08	555	5.54	536	5.54	535	5.54	529	6.08	547	6.08	544
5.55	543	6.1	556	5.55	540	5.55	537	5.55	529	6.1	548	6.1	544
5.56	544	6.12	559	5.56	540	5.56	534	5.56	529	6.12	549	6.12	545
5.57	543	6.14	564	5.57	539	5.57	537	5.57	531	6.14	550	6.14	547
5.58	543	6.16	579	5.58	535	5.58	541	5.58	535	6.16	553	6.16	546
5.59	545	6.18	597	5.59	534	5.59	541	5.59	537	6.18	556	6.18	547
5.6	542	6.2	588	5.6	535	5.6	539	5.6	535	6.2	554	6.2	548
5.61	543	6.22	573	5.61	539	5.61	542	5.61	536	6.22	554	6.22	552
5.62	547	6.24	566	5.62	542	5.62	543	5.62	541	6.24	555	6.24	551
5.63	549	6.26	569	5.63	541	5.63	545	5.63	543	6.26	557	6.26	552
5.64	551	6.28	577	5.64	543	5.64	547	5.64	543	6.28	561	6.28	557
5.65	548	6.3	592	5.65	544	5.65	543	5.65	545	6.3	566	6.3	561
5.66	543	6.32	610	5.66	540	5.66	537	5.66	540	6.32	573	6.32	566
5.67	541	6.34	638	5.67	533	5.67	533	5.67	534	6.34	582	6.34	571
5.68	540	6.36	696	5.68	534	5.68	532	5.68	533	6.36	597	6.36	580
5.69	539	6.38	779	5.69	533	5.69	532	5.69	531	6.38	612	6.38	591
5.7	538	6.4	738	5.7	535	5.7	532	5.7	532	6.4	622	6.4	602
5.71	540	6.42	644	5.71	533	5.71	535	5.71	536	6.42	615	6.42	601
5.72	542	6.44	613	5.72	535	5.72	535	5.72	535	6.44	598	6.44	589
5.73	542	6.46	635	5.73	536	5.73	537	5.73	531	6.46	585	6.46	580
5.74	542	6.48	748	5.74	534	5.74	540	5.74	531	6.48	582	6.48	576
5.75	544	6.5	899	5.75	534	5.75	538	5.75	532	6.5	588	6.5	576
5.76	544	6.52	788	5.76	533	5.76	534	5.76	533	6.52	617	6.52	588
5.77	544	6.54	645	5.77	534	5.77	534	5.77	531	6.54	640	6.54	612
5.78	544	6.56	600	5.78	537	5.78	536	5.78	532	6.56	617	6.56	607
5.79	544	6.58	582	5.79	539	5.79	534	5.79	532	6.58	591	6.58	589
5.8	548	6.6	575	5.8	538	5.8	536	5.8	536	6.6	580	6.6	578
5.81	548	6.62	576	5.81	540	5.81	536	5.81	535	6.62	573	6.62	574
5.82	549	6.64	579	5.82	540	5.82	538	5.82	537	6.64	571	6.64	571
5.83	548	6.66	580	5.83	540	5.83	539	5.83	537	6.66	574	6.66	571
5.84	547	6.68	582	5.84	539	5.84	540	5.84	536	6.68	576	6.68	570
5.85	547	6.7	588	5.85	542	5.85	540	5.85	537	6.7	575	6.7	573
5.86	551	6.72	599	5.86	541	5.86	540	5.86	538	6.72	579	6.72	577
5.87	552	6.74	611	5.87	540	5.87	540	5.87	539	6.74	589	6.74	585
5.88	555	6.76	627	5.88	544	5.88	542	5.88	543	6.76	598	6.76	592
5.89	557	6.78	651	5.89	547	5.89	545	5.89	541	6.78	611	6.78	606
5.9	563	6.8	686	5.9	546	5.9	547	5.9	541	6.8	631	6.8	623
5.91	565	6.82	726	5.91	547	5.91	546	5.91	541	6.82	656	6.82	642
5.92	563	6.84	766	5.92	553	5.92	548	5.92	542	6.84	690	6.84	671
5.93	558	6.86	802	5.93	556	5.93	549	5.93	544	6.86	727	6.86	705
5.94	556	6.88	815	5.94	554	5.94	553	5.94	545	6.88	767	6.88	740
5.95	551	6.9	787	5.95	551	5.95	554	5.95	550	6.9	801	6.9	779
5.96	549	6.92	744	5.96	548	5.96	552	5.96	551	6.92	812	6.92	806
5.97	553	6.94	704	5.97	547	5.97	547	5.97	548	6.94	782	6.94	801
5.98	554	6.96	675	5.98	547	5.98	545	5.98	548	6.96	740	6.96	765
5.99	553	6.98	656	5.99	546	5.99	544	5.99	542	6.98	705	6.98	725
6	552	7	646	6	546	6	543	6	543	7	679	7	690
6.01	557	7.02	638	6.01	543	6.01	545	6.01	544	7.02	660	7.02	664
6.02	556	7.04	637	6.02	540	6.02	542	6.02	544	7.04	646	7.04	652
6.03	554	7.06	638	6.03	542	6.03	541	6.03	543	7.06	638	7.06	643
6.04	556	7.08	644	6.04	546	6.04	543	6.04	544	7.08	634	7.08	634
6.05	557	7.1	654	6.05	545	6.05	545	6.05	542	7.1	635	7.1	631
6.06	556	7.12	678	6.06	547	6.06	546	6.06	546	7.12	641	7.12	633
6.07	555	7.14	723	6.07	551	6.07	547	6.07	546	7.14	654	7.14	647
6.08	559	7.16	805	6.08	552	6.08	549	6.08	548	7.16	682	7.16	667
6.09	560	7.18	937	6.09	553	6.09	550	6.09	547	7.18	732	7.18	698
6.1	563	7.2	1110	6.1	554	6.1	551	6.1	549	7.2	815	7.2	762
6.11	566	7.22	1294	6.11	556	6.11	554	6.11	549	7.22	941	7.22	859
6.12	570	7.24	1591	6.12	555	6.12	554	6.12	548	7.24	1081	7.24	989
6.13	577	7.26	2393	6.13	555	6.13	558	6.13	547	7.26	1169	7.26	1099
6.14	581	7.28	3111	6.14	556	6.14	558	6.14	552	7.28	1216	7.28	1138
6.15	591	7.3	2185	6.15	561	6.15	561	6.15	551	7.3	1248	7.3	1121
6.16	607	7.32	1288	6.16	564	6.16	565	6.16	557	7.32	1206	7.32	1078
6.17	614	7.34	1004	6.17	573	6.17	567	6.17	560	7.34	1097	7.34	1026
6.18	613	7.36	1085	6.18	583	6.18	573	6.18	563	7.36	1028	7.36	993
6.19	600	7.38	1656	6.19	592	6.19	580	6.19	564	7.38	1107	7.38	1043
6.2	584	7.4	3024	6.2	590	6.2	582	6.2	564	7.4	1441	7.4	1260
6.21	577	7.42	3521	6.21	578	6.21	573	6.21	562	7.42	2239	7.42	1839
6.22	573	7.44	3226	6.22	565	6.22	567	6.22	559	7.44	3740	7.44	3128
6.23	572	7.46	2836	6.23	565	6.23	562	6.23	557	7.46	4622	7.46	4761
6.24	575	7.48	1659	6.24	563	6.24	559	6.24	553	7.48	3789	7.48	4510
6.25	580	7.5	1085	6.25	560	6.25	560	6.25	557	7.5	2691	7.5	3267
6.26	584	7.52	904	6.26	563	6.26	562	6.26	560	7.52	1645	7.52	2006
6.27	590	7.54	805	6.27	565	6.27	563	6.27	562	7.54	1127	7.54	1287
6.28	596	7.56	727	6.28	569	6.28	568	6.28	563	7.56	876	7.56	955
6.29	601	7.58	700	6.29	576	6.29	575	6.29	568	7.58	773	7.58	814
6.3	613	7.6	692	6.3	581	6.3	580	6.3	571	7.6	726	7.6	752
6.31	621	7.62	695	6.31	586	6.31	583	6.31	576	7.62	704	7.62	717
6.32	629	7.64	707	6.32	597	6.32	588	6.32	581	7.64	698	7.64	705
6.33	643	7.66	733	6.33	607	6.33	596	6.33	589	7.66	698	7.66	699
6.34	662	7.68	751	6.34	618	6.34	608	6.34	594	7.68	714	7.68	703
6.35	688	7.7	760	6.35	637	6.35	622	6.35	604	7.7	736	7.7	727
6.36	729	7.72	777	6.36	665	6.36	642	6.36	615	7.72	746	7.72	742
6.37	789	7.74	808	6.37	707	6.37	672	6.37	633	7.74	757	7.74	750
6.38	827	7.76	872	6.38	766	6.38	712	6.38	656	7.76	778	7.76	765
6.39	792	7.78	973	6.39	796	6.39	736	6.39	667	7.78	818	7.78	792
6.4	723	7.8	1126	6.4	756	6.4	717	6.4	663	7.8	884	7.8	838
6.41	674	7.82	1333	6.41	695	6.41	676	6.41	648	7.82	989	7.82	917
6.42	641	7.84	1556	6.42	651	6.42	643	6.42	626	7.84	1140	7.84	1036
6.43	630	7.86	1684	6.43	625	6.43	622	6.43	610	7.86	1335	7.86	1200
6.44	631	7.88	1646	6.44	609	6.44	605	6.44	598	7.88	1524	7.88	1391
6.45	648	7.9	1505	6.45	601	6.45	597	6.45	592	7.9	1633	7.9	1560
6.46	685	7.92	1338	6.46	605	6.46	596	6.46	587	7.92	1597	7.92	1615
6.47	760	7.94	1191	6.47	623	6.47	599	6.47	583	7.94	1466	7.94	1543
6.48	866	7.96	1084	6.48	661	6.48	612	6.48	587	7.96	1315	7.96	1401
6.49	950	7.98	1010	6.49	730	6.49	648	6.49	596	7.98	1184	7.98	1257
6.5	914	8	961	6.5	829	6.5	703	6.5	619	8	1081	8	1138
6.51	800	8.02	942	6.51	903	6.51	774	6.51	654	8.02	1012	8.02	1044
6.52	709	8.04	959	6.52	862	6.52	812	6.52	692	8.04	964	8.04	982
6.53	652	8.06	1067	6.53	757	6.53	776	6.53	707	8.06	932	8.06	941
6.54	623	8.08	1280	6.54	678	6.54	707	6.54	687	8.08	927	8.08	916
6.55	603	8.1	1377	6.55	633	6.55	649	6.55	649	8.1	947	8.1	910
6.56	596	8.12	1260	6.56	610	6.56	618	6.56	620	8.12	981	8.12	919
6.57	593	8.14	1145	6.57	595	6.57	600	6.57	601	8.14	1012	8.14	947
6.58	591	8.16	1064	6.58	581	6.58	589	6.58	590	8.16	1033	8.16	981
6.59	589	8.18	1042	6.59	577	6.59	584	6.59	588	8.18	1043	8.18	1016
6.6	587	8.2	1143	6.6	574	6.6	580	6.6	582	8.2	1025	8.2	1036
6.61	584	8.22	1401	6.61	574	6.61	576	6.61	577	8.22	1003	8.22	1011
6.62	581	8.24	1516	6.62	573	6.62	574	6.62	577	8.24	983	8.24	970
6.63	584	8.26	1464	6.63	573	6.63	571	6.63	576	8.26	962	8.26	942
6.64	585	8.28	1213	6.64	572	6.64	573	6.64	573	8.28	995	8.28	962
6.65	585	8.3	981	6.65	573	6.65	576	6.65	566	8.3	1202	8.3	1106
6.66	584	8.32	948	6.66	575	6.66	574	6.66	569	8.32	1735	8.32	1505
6.67	590	8.34	1102	6.67	576	6.67	577	6.67	572	8.34	2333	8.34	2200
6.68	593	8.36	1315	6.68	582	6.68	580	6.68	569	8.36	1919	8.36	2305
6.69	594	8.38	1184	6.69	584	6.69	580	6.69	572	8.38	1234	8.38	1498
6.7	597	8.4	955	6.7	582	6.7	580	6.7	575	8.4	974	8.4	1041
6.71	602	8.42	828	6.71	582	6.71	583	6.71	576	8.42	899	8.42	909
6.72	608	8.44	765	6.72	588	6.72	584	6.72	580	8.44	867	8.44	885
6.73	618	8.46	734	6.73	590	6.73	589	6.73	585	8.46	810	8.46	851
6.74	629	8.48	720	6.74	596	6.74	593	6.74	588	8.48	761	8.48	789
6.75	638	8.5	713	6.75	602	6.75	602	6.75	597	8.5	730	8.5	745
6.76	652	8.52	709	6.76	610	6.76	605	6.76	604	8.52	715	8.52	720
6.77	664	8.54	704	6.77	620	6.77	614	6.77	611	8.54	706	8.54	711
6.78	681	8.56	704	6.78	633	6.78	625	6.78	618	8.56	702	8.56	703
6.79	699	8.58	703	6.79	647	6.79	635	6.79	627	8.58	702	8.58	702
6.8	714	8.6	706	6.8	660	6.8	651	6.8	641	8.6	697	8.6	701
6.81	730	8.62	704	6.81	675	6.81	663	6.81	654	8.62	698	8.62	701
6.82	750	8.64	708	6.82	695	6.82	681	6.82	668	8.64	699	8.64	697
6.83	771	8.66	710	6.83	712	6.83	700	6.83	683	8.66	697	8.66	698
6.84	791	8.68	711	6.84	736	6.84	718	6.84	699	8.68	698	8.68	697
6.85	808	8.7	711	6.85	758	6.85	741	6.85	719	8.7	700	8.7	697
6.86	818	8.72	712	6.86	780	6.86	764	6.86	740	8.72	704	8.72	699
6.87	812	8.74	709	6.87	799	6.87	786	6.87	758	8.74	702	8.74	699
6.88	802	8.76	710	6.88	811	6.88	801	6.88	778	8.76	705	8.76	701
6.89	779	8.78	712	6.89	817	6.89	814	6.89	799	8.78	707	8.78	701
6.9	757	8.8	714	6.9	811	6.9	820	6.9	807	8.8	706	8.8	702
6.91	732	8.82	716	6.91	798	6.91	808	6.91	810	8.82	703	8.82	704
6.92	713	8.84	725	6.92	780	6.92	790	6.92	802	8.84	704	8.84	703
6.93	701	8.86	735	6.93	759	6.93	771	6.93	782	8.86	706	8.86	701
6.94	688	8.88	738	6.94	737	6.94	746	6.94	759	8.88	709	8.88	703
6.95	676	8.9	733	6.95	711	6.95	726	6.95	737	8.9	712	8.9	707
6.96	664	8.92	734	6.96	693	6.96	705	6.96	719	8.92	715	8.92	706
6.97	658	8.94	743	6.97	678	6.97	689	6.97	703	8.94	716	8.94	706
6.98	650	8.96	749	6.98	666	6.98	672	6.98	690	8.96	721	8.96	712
6.99	646	8.98	751	6.99	657	6.99	660	6.99	675	8.98	726	8.98	717
7	645	9	759	7	650	7	655	7	663	9	732	9	723
7.01	645	9.02	773	7.01	645	7.01	648	7.01	657	9.02	739	9.02	729
7.02	642	9.04	772	7.02	640	7.02	644	7.02	649	9.04	742	9.04	737
7.03	637	9.06	768	7.03	636	7.03	641	7.03	645	9.06	754	9.06	744
7.04	640	9.08	788	7.04	631	7.04	638	7.04	641	9.08	770	9.08	753
7.05	643	9.1	841	7.05	629	7.05	637	7.05	635	9.1	761	9.1	764
7.06	644	9.12	970	7.06	628	7.06	633	7.06	630	9.12	759	9.12	756
7.07	645	9.14	1106	7.07	628	7.07	632	7.07	633	9.14	782	9.14	760
7.08	651	9.16	1034	7.08	629	7.08	633	7.08	635	9.16	839	9.16	779
7.09	659	9.18	910	7.09	636	7.09	636	7.09	632	9.18	961	9.18	835
7.1	671	9.2	868	7.1	642	7.1	642	7.1	635	9.2	1060	9.2	965
7.11	685	9.22	902	7.11	651	7.11	648	7.11	640	9.22	973	9.22	1053
7.12	705	9.24	1015	7.12	658	7.12	654	7.12	649	9.24	878	9.24	965
7.13	733	9.26	1155	7.13	673	7.13	664	7.13	658	9.26	845	9.26	871
7.14	769	9.28	1149	7.14	690	7.14	676	7.14	665	9.28	868	9.28	845
7.15	820	9.3	1067	7.15	714	7.15	696	7.15	678	9.3	961	9.3	864
7.16	886	9.32	1055	7.16	745	7.16	724	7.16	700	9.32	1121	9.32	947
7.17	968	9.34	1060	7.17	790	7.17	758	7.17	724	9.34	1146	9.34	1093
7.18	1058	9.36	1042	7.18	843	7.18	802	7.18	762	9.36	1073	9.36	1123
7.19	1156	9.38	1019	7.19	915	7.19	864	7.19	815	9.38	1073	9.38	1069
7.2	1249	9.4	1007	7.2	1004	7.2	938	7.2	880	9.4	1097	9.4	1088
7.21	1351	9.42	1006	7.21	1094	7.21	1019	7.21	952	9.42	1067	9.42	1097
7.22	1504	9.44	1013	7.22	1181	7.22	1105	7.22	1030	9.44	999	9.44	1036
7.23	1752	9.46	1070	7.23	1255	7.23	1181	7.23	1105	9.46	963	9.46	981
7.24	2197	9.48	1157	7.24	1335	7.24	1244	7.24	1172	9.48	969	9.48	958
7.25	2839	9.5	1209	7.25	1447	7.25	1307	7.25	1216	9.5	1015	9.5	969
7.26	3291	9.52	1260	7.26	1654	7.26	1399	7.26	1259	9.52	1090	9.52	1019
7.27	3058	9.54	1340	7.27	2029	7.27	1556	7.27	1318	9.54	1169	9.54	1102
7.28	2359	9.56	1208	7.28	2619	7.28	1841	7.28	1415	9.56	1203	9.56	1184
7.29	1732	9.58	1044	7.29	3196	7.29	2218	7.29	1541	9.58	1281	9.58	1209
7.3	1335	9.6	1005	7.3	3158	7.3	2468	7.3	1636	9.6	1386	9.6	1298
7.31	1111	9.62	1023	7.31	2500	7.31	2350	7.31	1638	9.62	1227	9.62	1409
7.32	988	9.64	1069	7.32	1795	7.32	1945	7.32	1529	9.64	1080	9.64	1238
7.33	935	9.66	1141	7.33	1361	7.33	1534	7.33	1360	9.66	1048	9.66	1086
7.34	933	9.68	1256	7.34	1132	7.34	1259	7.34	1206	9.68	1063	9.68	1050
7.35	982	9.7	1407	7.35	1042	7.35	1112	7.35	1105	9.7	1103	9.7	1063
7.36	1104	9.72	1491	7.36	1056	7.36	1071	7.36	1063	9.72	1174	9.72	1106
7.37	1345	9.74	1457	7.37	1179	7.37	1138	7.37	1090	9.74	1293	9.74	1176
7.38	1779	9.76	1424	7.38	1448	7.38	1326	7.38	1196	9.76	1436	9.76	1299
7.39	2498	9.78	1428	7.39	1969	7.39	1681	7.39	1404	9.78	1482	9.78	1445
7.4	3429	9.8	1439	7.4	2799	7.4	2209	7.4	1728	9.8	1431	9.8	1480
7.41	4036	9.82	1424	7.41	3575	7.41	2766	7.41	2148	9.82	1385	9.82	1417
7.42	3902	9.84	1389	7.42	3506	7.42	3034	7.42	2626	9.84	1368	9.84	1373
7.43	3622	9.86	1369	7.43	2908	7.43	3138	7.43	3249	9.86	1366	9.86	1355
7.44	3398	9.88	1391	7.44	2705	7.44	3402	7.44	3982	9.88	1377	9.88	1353
7.45	2835	9.9	1390	7.45	2993	7.45	3502	7.45	4334	9.9	1380	9.9	1366
7.46	2089	9.92	1373	7.46	3219	7.46	3357	7.46	4027	9.92	1359	9.92	1370
7.47	1536	9.94	1345	7.47	2864	7.47	3196	7.47	3566	9.94	1365	9.94	1358
7.48	1205	9.96	1295	7.48	2142	7.48	2862	7.48	3249	9.96	1383	9.96	1356
7.49	1019	9.98	1286	7.49	1583	7.49	2291	7.49	2821	9.98	1378	9.98	1370
7.5	926	10	1320	7.5	1262	7.5	1715	7.5	2209	10	1391	10	1380
7.51	881	10.02	1390	7.51	1077	7.51	1335	7.51	1668	10.02	1416	10.02	1392
7.52	851	10.04	1501	7.52	968	7.52	1114	7.52	1328	10.04	1410	10.04	1437
7.53	825	10.06	1674	7.53	898	7.53	993	7.53	1131	10.06	1434	10.06	1441
7.54	780	10.08	1988	7.54	824	7.54	878	7.54	980	10.08	1501	10.08	1444
7.55	739	10.1	2562	7.55	762	7.55	800	7.55	868	10.1	1605	10.1	1472
7.56	717	10.12	3587	7.56	728	7.56	753	7.56	801	10.12	1740	10.12	1502
7.57	707	10.14	4515	7.57	710	7.57	728	7.57	761	10.14	1832	10.14	1537
7.58	701	10.16	3823	7.58	699	7.58	712	7.58	736	10.16	1850	10.16	1580
7.59	695	10.18	2945	7.59	691	7.59	701	7.59	718	10.18	1880	10.18	1656
7.6	694	10.2	2632	7.6	687	7.6	695	7.6	703	10.2	1996	10.2	1784
7.61	703	10.22	2557	7.61	688	7.61	690	7.61	700	10.22	2158	10.22	1961
7.62	710	10.24	2752	7.62	686	7.62	685	7.62	695	10.24	2307	10.24	2158
7.63	714	10.26	3505	7.63	690	7.63	687	7.63	692	10.26	2403	10.26	2330
7.64	723	10.28	4699	7.64	694	7.64	694	7.64	688	10.28	2485	10.28	2450
7.65	739	10.3	4604	7.65	703	7.65	698	7.65	689	10.3	2624	10.3	2537
7.66	754	10.32	3207	7.66	712	7.66	702	7.66	694	10.32	2873	10.32	2654
7.67	760	10.34	2396	7.67	726	7.67	715	7.67	703	10.34	3226	10.34	2866
7.68	765	10.36	2355	7.68	738	7.68	730	7.68	719	10.36	3548	10.36	3199
7.69	773	10.38	3043	7.69	744	7.69	744	7.69	733	10.38	3399	10.38	3461
7.7	783	10.4	4303	7.7	749	7.7	749	7.7	745	10.4	2693	10.4	3140
7.71	791	10.42	4200	7.71	754	7.71	752	7.71	749	10.42	2250	10.42	2392
7.72	807	10.44	2719	7.72	765	7.72	755	7.72	754	10.44	2091	10.44	1958
7.73	831	10.46	2024	7.73	769	7.73	761	7.73	757	10.46	1946	10.46	1797
7.74	859	10.48	1877	7.74	779	7.74	771	7.74	764	10.48	1869	10.48	1790
7.75	900	10.5	2049	7.75	797	7.75	783	7.75	775	10.5	2108	10.5	2001
7.76	950	10.52	2612	7.76	823	7.76	798	7.76	792	10.52	3028	10.52	2715
7.77	1010	10.54	3792	7.77	856	7.77	825	7.77	813	10.54	5640	10.54	4540
7.78	1086	10.56	4519	7.78	895	7.78	858	7.78	840	10.56	10380	10.56	8363
7.79	1180	10.58	3966	7.79	943	7.79	902	7.79	878	10.58	11947	10.58	12673
7.8	1280	10.6	4410	7.8	1011	7.8	958	7.8	921	10.6	7475	10.6	10502
7.81	1396	10.62	6325	7.81	1100	7.81	1027	7.81	980	10.62	4325	10.62	5793
7.82	1514	10.64	7314	7.82	1196	7.82	1114	7.82	1048	10.64	3122	10.64	3529
7.83	1617	10.66	5641	7.83	1302	7.83	1210	7.83	1132	10.66	2714	10.66	2614
7.84	1692	10.68	3684	7.84	1417	7.84	1319	7.84	1225	10.68	2818	10.68	2357
7.85	1721	10.7	2648	7.85	1533	7.85	1432	7.85	1331	10.7	3558	10.7	2699
7.86	1705	10.72	2006	7.86	1626	7.86	1537	7.86	1444	10.72	4879	10.72	3879
7.87	1647	10.74	1674	7.87	1686	7.87	1621	7.87	1540	10.74	4522	10.74	4731
7.88	1569	10.76	1469	7.88	1696	7.88	1671	7.88	1607	10.76	2828	10.76	3553
7.89	1480	10.78	1312	7.89	1659	7.89	1676	7.89	1646	10.78	1968	10.78	2374
7.9	1396	10.8	1196	7.9	1603	7.9	1639	7.9	1643	10.8	1639	10.8	1819
7.91	1317	10.82	1122	7.91	1525	7.91	1577	7.91	1606	10.82	1470	10.82	1580
7.92	1243	10.84	1077	7.92	1434	7.92	1497	7.92	1546	10.84	1342	10.84	1449
7.93	1179	10.86	1071	7.93	1344	7.93	1415	7.93	1468	10.86	1242	10.86	1342
7.94	1124	10.88	1130	7.94	1264	7.94	1331	7.94	1393	10.88	1170	10.88	1253
7.95	1078	10.9	1280	7.95	1193	7.95	1257	7.95	1309	10.9	1133	10.9	1183
7.96	1038	10.92	1367	7.96	1133	7.96	1183	7.96	1234	10.92	1110	10.92	1142
7.97	1008	10.94	1177	7.97	1081	7.97	1124	7.97	1167	10.94	1098	10.94	1129
7.98	984	10.96	982	7.98	1039	7.98	1072	7.98	1113	10.96	1124	10.96	1150
7.99	965	10.98	899	7.99	1003	7.99	1034	7.99	1069	10.98	1243	10.98	1222
8	952	11	863	8	975	8	998	8	1029	11	1471	11	1367
8.01	953	11.02	848	8.01	957	8.01	970	8.01	993	11.02	1673	11.02	1588
8.02	967	11.04	845	8.02	937	8.02	948	8.02	969	11.04	1561	11.04	1744
8.03	1004	11.06	839	8.03	927	8.03	933	8.03	948	11.06	1210	11.06	1530
8.04	1065	11.08	841	8.04	929	8.04	926	8.04	931	11.08	992	11.08	1161
8.05	1165	11.1	846	8.05	937	8.05	927	8.05	922	11.1	902	11.1	977
8.06	1295	11.12	846	8.06	962	8.06	932	8.06	919	11.12	870	11.12	898
8.07	1399	11.14	855	8.07	1012	8.07	950	8.07	925	11.14	853	11.14	865
8.08	1402	11.16	860	8.08	1085	8.08	985	8.08	942	11.16	845	11.16	848
8.09	1330	11.18	858	8.09	1192	8.09	1047	8.09	969	11.18	844	11.18	839
8.1	1249	11.2	854	8.1	1322	8.1	1133	8.1	1010	11.2	853	11.2	837
8.11	1192	11.22	846	8.11	1409	8.11	1219	8.11	1055	11.22	859	11.22	844
8.12	1148	11.24	841	8.12	1396	8.12	1273	8.12	1087	11.24	848	11.24	851
8.13	1108	11.26	838	8.13	1323	8.13	1267	8.13	1101	11.26	838	11.26	844
8.14	1071	11.28	839	8.14	1242	8.14	1226	8.14	1107	11.28	836	11.28	836
8.15	1038	11.3	837	8.15	1181	8.15	1180	8.15	1103	11.3	835	11.3	830
8.16	1020	11.32	832	8.16	1130	8.16	1144	8.16	1090	11.32	836	11.32	829
8.17	1021	11.34	830	8.17	1088	8.17	1108	8.17	1075	11.34	835	11.34	831
8.18	1044	11.36	832	8.18	1062	8.18	1077	8.18	1061	11.36	833	11.36	831
8.19	1114	11.38	834	8.19	1064	8.19	1059	8.19	1042	11.38	828	11.38	829
8.2	1229	11.4	832	8.2	1095	8.2	1059	8.2	1033	11.4	826	11.4	826
8.21	1382	11.42	831	8.21	1164	8.21	1088	8.21	1031	11.42	830	11.42	826
8.22	1529	11.44	836	8.22	1278	8.22	1139	8.22	1046	11.44	835	11.44	828
8.23	1590	11.46	843	8.23	1398	8.23	1205	8.23	1063	11.46	841	11.46	834
8.24	1581	11.48	844	8.24	1433	8.24	1239	8.24	1073	11.48	840	11.48	839
8.25	1497	11.5	841	8.25	1389	8.25	1213	8.25	1060	11.5	842	11.5	841
8.26	1322	11.52	840	8.26	1380	8.26	1184	8.26	1039	11.52	846	11.52	844
8.27	1134	11.54	835	8.27	1416	8.27	1199	8.27	1039	11.54	845	11.54	842
8.28	1006	11.56	828	8.28	1379	8.28	1241	8.28	1073	11.56	839	11.56	840
8.29	933	11.58	825	8.29	1242	8.29	1249	8.29	1140	11.58	828	11.58	835
8.3	903	11.6	823	8.3	1096	8.3	1229	8.3	1247	11.6	822	11.6	826
8.31	910	11.62	818	8.31	1004	8.31	1276	8.31	1445	11.62	819	11.62	819
8.32	947	11.64	817	8.32	972	8.32	1450	8.32	1792	11.64	821	11.64	816
8.33	1024	11.66	814	8.33	993	8.33	1647	8.33	2165	11.66	819	11.66	813
8.34	1161	11.68	820	8.34	1071	8.34	1633	8.34	2240	11.68	815	11.68	813
8.35	1319	11.7	828	8.35	1204	8.35	1454	8.35	1918	11.7	812	11.7	813
8.36	1410	11.72	836	8.36	1341	8.36	1324	8.36	1514	11.72	815	11.72	811
8.37	1327	11.74	841	8.37	1330	8.37	1225	8.37	1257	11.74	815	11.74	809
8.38	1154	11.76	852	8.38	1189	8.38	1117	8.38	1105	11.76	819	11.76	812
8.39	1007	11.78	866	8.39	1052	8.39	1017	8.39	1007	11.78	826	11.78	816
8.4	903	11.8	889	8.4	964	8.4	955	8.4	942	11.8	838	11.8	826
8.41	841	11.82	938	8.41	907	8.41	913	8.41	910	11.82	861	11.82	843
8.42	796	11.84	1084	8.42	861	8.42	880	8.42	888	11.84	906	11.84	875
8.43	768	11.86	1212	8.43	816	8.43	841	8.43	868	11.86	1018	11.86	948
8.44	749	11.88	1071	8.44	783	8.44	806	8.44	837	11.88	1182	11.88	1108
8.45	736	11.9	911	8.45	763	8.45	779	8.45	803	11.9	1106	11.9	1154
8.46	729	11.92	831	8.46	744	8.46	756	8.46	776	11.92	970	11.92	1018
8.47	727	11.94	808	8.47	729	8.47	738	8.47	754	11.94	884	11.94	915
8.48	721	11.96	800	8.48	720	8.48	727	8.48	736	11.96	846	11.96	856
8.49	718	11.98	801	8.49	714	8.49	720	8.49	725	11.98	821	11.98	828
8.5	714	12	808	8.5	712	8.5	713	8.5	716	12	807	12	818
8.51	715	12.02	811	8.51	708	8.51	710	8.51	711	12.02	803	12.02	810
8.52	714	12.04	815	8.52	705	8.52	712	8.52	707	12.04	796	12.04	803
8.53	716	12.06	825	8.53	700	8.53	708	8.53	704	12.06	800	12.06	793
8.54	715	12.08	840	8.54	701	8.54	702	8.54	703	12.08	804	12.08	795
8.55	717	12.1	867	8.55	701	8.55	701	8.55	702	12.1	810	12.1	798
8.56	713	12.12	908	8.56	700	8.56	703	8.56	699	12.12	820	12.12	807
8.57	711	12.14	931	8.57	699	8.57	701	8.57	695	12.14	830	12.14	815
8.58	715	12.16	924	8.58	701	8.58	702	8.58	698	12.16	842	12.16	823
8.59	716	12.18	933	8.59	704	8.59	701	8.59	697	12.18	852	12.18	833
8.6	714	12.2	972	8.6	700	8.6	698	8.6	697	12.2	869	12.2	850
8.61	715	12.22	1026	8.61	701	8.61	699	8.61	697	12.22	890	12.22	866
8.62	715	12.24	1067	8.62	699	8.62	699	8.62	700	12.24	915	12.24	884
8.63	715	12.26	1096	8.63	696	8.63	700	8.63	699	12.26	945	12.26	911
8.64	717	12.28	1138	8.64	695	8.64	699	8.64	699	12.28	974	12.28	938
8.65	716	12.3	1211	8.65	700	8.65	701	8.65	699	12.3	1004	12.3	964
8.66	718	12.32	1332	8.66	704	8.66	701	8.66	696	12.32	1039	12.32	995
8.67	716	12.34	1523	8.67	705	8.67	700	8.67	695	12.34	1083	12.34	1030
8.68	718	12.36	1749	8.68	705	8.68	703	8.68	698	12.36	1141	12.36	1073
8.69	716	12.38	1926	8.69	707	8.69	706	8.69	698	12.38	1201	12.38	1115
8.7	719	12.4	1903	8.7	708	8.7	708	8.7	698	12.4	1249	12.4	1142
8.71	720	12.42	1638	8.71	711	8.71	708	8.71	701	12.42	1264	12.42	1161
8.72	721	12.44	1358	8.72	710	8.72	708	8.72	704	12.44	1259	12.44	1184
8.73	719	12.46	1165	8.73	707	8.73	707	8.73	708	12.46	1253	12.46	1203
8.74	719	12.48	1048	8.74	709	8.74	706	8.74	706	12.48	1236	12.48	1214
8.75	722	12.5	975	8.75	709	8.75	707	8.75	704	12.5	1199	12.5	1221
8.76	720	12.52	927	8.76	707	8.76	709	8.76	704	12.52	1103	12.52	1173
8.77	720	12.54	901	8.77	708	8.77	709	8.77	706	12.54	1009	12.54	1072
8.78	716	12.56	884	8.78	707	8.78	708	8.78	704	12.56	952	12.56	995
8.79	721	12.58	876	8.79	706	8.79	703	8.79	703	12.58	919	12.58	945
8.8	724	12.6	874	8.8	707	8.8	705	8.8	706	12.6	897	12.6	913
8.81	729	12.62	879	8.81	709	8.81	705	8.81	709	12.62	884	12.62	895
8.82	732	12.64	887	8.82	710	8.82	708	8.82	708	12.64	878	12.64	886
8.83	739	12.66	897	8.83	710	8.83	708	8.83	706	12.66	878	12.66	883
8.84	746	12.68	912	8.84	712	8.84	713	8.84	706	12.68	886	12.68	892
8.85	750	12.7	929	8.85	718	8.85	712	8.85	708	12.7	906	12.7	910
8.86	751	12.72	955	8.86	719	8.86	711	8.86	710	12.72	952	12.72	954
8.87	745	12.74	998	8.87	724	8.87	714	8.87	711	12.74	1045	12.74	1029
8.88	740	12.76	1084	8.88	732	8.88	721	8.88	713	12.76	1230	12.76	1153
8.89	741	12.78	1214	8.89	734	8.89	724	8.89	714	12.78	1501	12.78	1329
8.9	743	12.8	1219	8.9	731	8.9	724	8.9	714	12.8	1717	12.8	1565
8.91	749	12.82	1065	8.91	729	8.91	724	8.91	715	12.82	1579	12.82	1714
8.92	752	12.84	958	8.92	730	8.92	722	8.92	714	12.84	1270	12.84	1509
8.93	753	12.86	905	8.93	728	8.93	723	8.93	712	12.86	1088	12.86	1218
8.94	753	12.88	887	8.94	729	8.94	723	8.94	714	12.88	994	12.88	1065
8.95	754	12.9	893	8.95	734	8.95	725	8.95	718	12.9	942	12.9	985
8.96	755	12.92	933	8.96	738	8.96	733	8.96	724	12.92	910	12.92	937
8.97	758	12.94	1044	8.97	739	8.97	737	8.97	729	12.94	895	12.94	909
8.98	761	12.96	1302	8.98	741	8.98	740	8.98	733	12.96	889	12.96	893
8.99	772	12.98	1644	8.99	745	8.99	743	8.99	736	12.98	901	12.98	889
9	783	13	1766	9	749	9	744	9	737	13	938	13	898
9.01	790	13.02	1747	9.01	748	9.01	744	9.01	738	13.02	1012	13.02	928
9.02	784	13.04	1533	9.02	749	9.02	747	9.02	740	13.04	1166	13.04	1011
9.03	776	13.06	1195	9.03	759	9.03	750	9.03	741	13.06	1489	13.06	1216
9.04	775	13.08	996	9.04	769	9.04	759	9.04	746	13.08	2054	13.08	1673
9.05	783	13.1	905	9.05	771	9.05	768	9.05	755	13.1	2395	13.1	2331
9.06	801	13.12	871	9.06	766	9.06	769	9.06	766	13.12	1856	13.12	2296
9.07	822	13.14	865	9.07	762	9.07	761	9.07	769	13.14	1301	13.14	1655
9.08	861	13.16	879	9.08	765	9.08	759	9.08	759	13.16	1043	13.16	1234
9.09	920	13.18	911	9.09	769	9.09	760	9.09	759	13.18	933	13.18	1026
9.1	1008	13.2	946	9.1	782	9.1	768	9.1	759	13.2	886	13.2	926
9.11	1104	13.22	931	9.11	800	9.11	781	9.11	762	13.22	862	13.22	878
9.12	1143	13.24	897	9.12	836	9.12	797	9.12	772	13.24	855	13.24	855
9.13	1109	13.26	891	9.13	895	9.13	828	9.13	791	13.26	846	13.26	841
9.14	1039	13.28	906	9.14	981	9.14	884	9.14	819	13.28	840	13.28	832
9.15	974	13.3	932	9.15	1079	9.15	963	9.15	860	13.3	841	13.3	827
9.16	924			9.16	1125	9.16	1058	9.16	923
9.17	889			9.17	1082	9.17	1114	9.17	1012
9.18	880			9.18	1003	9.18	1089	9.18	1088
9.19	895			9.19	930	9.19	1015	9.19	1085
9.2	924			9.2	885	9.2	938	9.2	1022
9.21	975			9.21	858	9.21	889	9.21	948
9.22	1050			9.22	854	9.22	862	9.22	894
9.23	1144			9.23	862	9.23	852	9.23	862
9.24	1207			9.24	882	9.24	855	9.24	847
9.25	1207			9.25	919	9.25	874	9.25	846
9.26	1139			9.26	983	9.26	906	9.26	858
9.27	1075			9.27	1068	9.27	961	9.27	885
9.28	1039			9.28	1143	9.28	1042	9.28	927
9.29	1035			9.29	1171	9.29	1130	9.29	996
9.3	1047			9.3	1138	9.3	1174	9.3	1090
9.31	1055			9.31	1088	9.31	1158	9.31	1154
9.32	1058			9.32	1060	9.32	1108	9.32	1158
9.33	1049			9.33	1051	9.33	1070	9.33	1116
9.34	1035			9.34	1059	9.34	1060	9.34	1079
9.35	1027			9.35	1068	9.35	1076	9.35	1066
9.36	1017			9.36	1065	9.36	1093	9.36	1070
9.37	1002			9.37	1055	9.37	1101	9.37	1091
9.38	990			9.38	1045	9.38	1093	9.38	1110
9.39	983			9.39	1042	9.39	1086	9.39	1110
9.4	997			9.4	1041	9.4	1089	9.4	1103
9.41	1015			9.41	1037	9.41	1082	9.41	1090
9.42	1026			9.42	1011	9.42	1046	9.42	1060
9.43	1040			9.43	981	9.43	1002	9.43	1017
9.44	1068			9.44	978	9.44	975	9.44	985
9.45	1108			9.45	990	9.45	969	9.45	968
9.46	1154			9.46	1009	9.46	978	9.46	966
9.47	1189			9.47	1037	9.47	998	9.47	974
9.48	1207			9.48	1072	9.48	1024	9.48	992
9.49	1231			9.49	1117	9.49	1061	9.49	1019
9.5	1282			9.5	1162	9.5	1108	9.5	1058
9.51	1355			9.51	1192	9.51	1161	9.51	1105
9.52	1384			9.52	1200	9.52	1203	9.52	1148
9.53	1321			9.53	1213	9.53	1215	9.53	1181
9.54	1192			9.54	1265	9.54	1216	9.54	1197
9.55	1090			9.55	1352	9.55	1247	9.55	1204
9.56	1034			9.56	1411	9.56	1324	9.56	1234
9.57	1007			9.57	1345	9.57	1401	9.57	1305
9.58	1004			9.58	1207	9.58	1377	9.58	1387
9.59	1008			9.59	1100	9.59	1251	9.59	1387
9.6	1022			9.6	1040	9.6	1135	9.6	1276
9.61	1041			9.61	1016	9.61	1062	9.61	1154
9.62	1066			9.62	1013	9.62	1029	9.62	1078
9.63	1103			9.63	1019	9.63	1023	9.63	1042
9.64	1140			9.64	1030	9.64	1025	9.64	1030
9.65	1192			9.65	1050	9.65	1033	9.65	1029
9.66	1254			9.66	1078	9.66	1055	9.66	1037
9.67	1327			9.67	1110	9.67	1079	9.67	1052
9.68	1406			9.68	1150	9.68	1109	9.68	1078
9.69	1469			9.69	1198	9.69	1147	9.69	1106
9.7	1483			9.7	1262	9.7	1197	9.7	1146
9.71	1467			9.71	1339	9.71	1262	9.71	1191
9.72	1445			9.72	1424	9.72	1338	9.72	1246
9.73	1431			9.73	1493	9.73	1422	9.73	1323
9.74	1429			9.74	1510	9.74	1501	9.74	1407
9.75	1439			9.75	1483	9.75	1526	9.75	1483
9.76	1443			9.76	1449	9.76	1499	9.76	1513
9.77	1449			9.77	1426	9.77	1467	9.77	1500
9.78	1456			9.78	1409	9.78	1434	9.78	1467
9.79	1454			9.79	1400	9.79	1409	9.79	1437
9.8	1436			9.8	1398	9.8	1399	9.8	1411
9.81	1414			9.81	1399	9.81	1392	9.81	1385
9.82	1394			9.82	1406	9.82	1390	9.82	1374
9.83	1383			9.83	1404	9.83	1394	9.83	1371
9.84	1393			9.84	1398	9.84	1397	9.84	1373
9.85	1407			9.85	1383	9.85	1400	9.85	1381
9.86	1416			9.86	1360	9.86	1393	9.86	1382
9.87	1410			9.87	1347	9.87	1387	9.87	1379
9.88	1399			9.88	1347	9.88	1368	9.88	1377
9.89	1390			9.89	1356	9.89	1358	9.89	1363
9.9	1373			9.9	1379	9.9	1355	9.9	1356
9.91	1341			9.91	1396	9.91	1366	9.91	1348
9.92	1303			9.92	1390	9.92	1384	9.92	1355
9.93	1277			9.93	1370	9.93	1388	9.93	1371
9.94	1257			9.94	1358	9.94	1378	9.94	1384
9.95	1250			9.95	1356	9.95	1364	9.95	1385
9.96	1257			9.96	1358	9.96	1363	9.96	1371
9.97	1272			9.97	1343	9.97	1376	9.97	1365
9.98	1297			9.98	1324	9.98	1381	9.98	1374
9.99	1321			9.99	1313	9.99	1369	9.99	1392
10	1361			10	1314	10	1351	10	1395
10.01	1408			10.01	1331	10.01	1347	10.01	1384
10.02	1464			10.02	1354	10.02	1355	10.02	1375
10.03	1529			10.03	1384	10.03	1375	10.03	1379
10.04	1611			10.04	1428	10.04	1405	10.04	1394
10.05	1714			10.05	1484	10.05	1449	10.05	1421
10.06	1856			10.06	1556	10.06	1500	10.06	1454
10.07	2048			10.07	1650	10.07	1567	10.07	1504
10.08	2305			10.08	1768	10.08	1664	10.08	1566
10.09	2648			10.09	1933	10.09	1786	10.09	1647
10.1	3114			10.1	2166	10.1	1942	10.1	1760
10.11	3723			10.11	2484	10.11	2161	10.11	1906
10.12	4403			10.12	2919	10.12	2468	10.12	2082
10.13	4827			10.13	3508	10.13	2863	10.13	2262
10.14	4579			10.14	4194	10.14	3268	10.14	2394
10.15	3889			10.15	4606	10.15	3486	10.15	2428
10.16	3311			10.16	4325	10.16	3352	10.16	2373
10.17	2967			10.17	3635	10.17	3012	10.17	2282
10.18	2767			10.18	3068	10.18	2701	10.18	2212
10.19	2653			10.19	2752	10.19	2522	10.19	2194
10.2	2618			10.2	2610	10.2	2451	10.2	2210
10.21	2665			10.21	2545	10.21	2431	10.21	2256
10.22	2838			10.22	2506	10.22	2431	10.22	2309
10.23	3181			10.23	2479	10.23	2435	10.23	2351
10.24	3733			10.24	2474	10.24	2426	10.24	2379
10.25	4450			10.25	2512	10.25	2427	10.25	2395
10.26	5103			10.26	2645	10.26	2458	10.26	2413
10.27	5232			10.27	2913	10.27	2551	10.27	2454
10.28	4536			10.28	3357	10.28	2740	10.28	2533
10.29	3633			10.29	3977	10.29	3059	10.29	2664
10.3	2944			10.3	4655	10.3	3485	10.3	2851
10.31	2499			10.31	5018	10.31	3904	10.31	3069
10.32	2240			10.32	4694	10.32	4119	10.32	3275
10.33	2131			10.33	3922	10.33	4033	10.33	3454
10.34	2154			10.34	3184	10.34	3775	10.34	3603
10.35	2313			10.35	2685	10.35	3533	10.35	3697
10.36	2648			10.36	2430	10.36	3279	10.36	3655
10.37	3195			10.37	2386	10.37	2976	10.37	3392
10.38	3939			10.38	2543	10.38	2743	10.38	3004
10.39	4647			10.39	2926	10.39	2700	10.39	2681
10.4	4746			10.4	3539	10.4	2871	10.4	2528
10.41	4009			10.41	4309	10.41	3220	10.41	2529
10.42	3084			10.42	4849	10.42	3597	10.42	2617
10.43	2471			10.43	4540	10.43	3728	10.43	2684
10.44	2137			10.44	3586	10.44	3414	10.44	2616
10.45	1959			10.45	2763	10.45	2855	10.45	2416
10.46	1877			10.46	2279	10.46	2378	10.46	2186
10.47	1894			10.47	2034	10.47	2094	10.47	2009
10.48	1991			10.48	1911	10.48	1968	10.48	1930
10.49	2167			10.49	1865	10.49	1928	10.49	1953
10.5	2443			10.5	1892	10.5	1966	10.5	2061
10.51	2870			10.51	2000	10.51	2117	10.51	2311
10.52	3508			10.52	2174	10.52	2443	10.52	2828
10.53	4214			10.53	2441	10.53	3067	10.53	3796
10.54	4577			10.54	2887	10.54	4242	10.54	5457
10.55	4315			10.55	3549	10.55	6080	10.55	7856
10.56	3773			10.56	4293	10.56	7670	10.56	10203
10.57	3443			10.57	4751	10.57	7677	10.57	10789
10.58	3530			10.58	4628	10.58	6471	10.58	9111
10.59	4140			10.59	4285	10.59	5318	10.59	6851
10.6	5346			10.6	4236	10.6	4595	10.6	5260
10.61	6944			10.61	4688	10.61	4311	10.61	4336
10.62	8057			10.62	5408	10.62	4312	10.62	3824
10.63	7823			10.63	5912	10.63	4378	10.63	3528
10.64	6488			10.64	6237	10.64	4414	10.64	3351
10.65	5054			10.65	6651	10.65	4537	10.65	3276
10.66	4034			10.66	6695	10.66	4794	10.66	3314
10.67	3367			10.67	5855	10.67	4995	10.67	3466
10.68	2861			10.68	4682	10.68	4966	10.68	3711
10.69	2439			10.69	3790	10.69	4758	10.69	4016
10.7	2108			10.7	3203	10.7	4543	10.7	4378
10.71	1875			10.71	2748	10.71	4230	10.71	4745
10.72	1706			10.72	2349	10.72	3649	10.72	4835
10.73	1576			10.73	2052	10.73	2908	10.73	4251
10.74	1471			10.74	1852	10.74	2320	10.74	3301
10.75	1382			10.75	1709	10.75	1976	10.75	2552
10.76	1305			10.76	1606	10.76	1771	10.76	2104
10.77	1241			10.77	1519	10.77	1645	10.77	1845
10.78	1190			10.78	1435	10.78	1551	10.78	1686
10.79	1140			10.79	1366	10.79	1468	10.79	1579
10.8	1104			10.8	1299	10.8	1396	10.8	1499
10.81	1076			10.81	1240	10.81	1329	10.81	1429
10.82	1053			10.82	1190	10.82	1267	10.82	1364
10.83	1040			10.83	1152	10.83	1219	10.83	1302
10.84	1034			10.84	1125	10.84	1181	10.84	1247
10.85	1040			10.85	1104	10.85	1145	10.85	1199
10.86	1064			10.86	1096	10.86	1120	10.86	1162
10.87	1106			10.87	1096	10.87	1111	10.87	1140
10.88	1171			10.88	1114	10.88	1111	10.88	1125
10.89	1252			10.89	1150	10.89	1128	10.89	1120
10.9	1343			10.9	1215	10.9	1165	10.9	1125
10.91	1386			10.91	1294	10.91	1216	10.91	1136
10.92	1328			10.92	1364	10.92	1254	10.92	1141
10.93	1195			10.93	1358	10.93	1251	10.93	1133
10.94	1073			10.94	1256	10.94	1193	10.94	1111
10.95	989			10.95	1127	10.95	1112	10.95	1086
10.96	935			10.96	1023	10.96	1050	10.96	1077
10.97	900			10.97	952	10.97	1016	10.97	1095
10.98	881			10.98	907	10.98	1020	10.98	1163
10.99	868			10.99	885	10.99	1077	10.99	1285
11	860			11	873	11	1183	11	1446
11.01	858			11.01	864	11.01	1278	11.01	1592
11.02	856			11.02	857	11.02	1280	11.02	1624
11.03	855			11.03	855	11.03	1179	11.03	1498
11.04	853			11.04	852	11.04	1054	11.04	1299
11.05	852			11.05	846	11.05	964	11.05	1131
11.06	853			11.06	845	11.06	911	11.06	1022
11.07	853			11.07	843	11.07	880	11.07	955
11.08	854			11.08	840	11.08	864	11.08	912
11.09	857			11.09	841	11.09	854	11.09	884
11.1	861			11.1	838	11.1	846	11.1	866
11.11	864			11.11	838	11.11	842	11.11	859
11.12	869			11.12	834	11.12	840	11.12	853
11.13	870			11.13	840	11.13	841	11.13	844
11.14	869			11.14	844	11.14	842	11.14	840
11.15	868			11.15	845	11.15	843	11.15	838
11.16	863			11.16	852	11.16	847	11.16	840
11.17	861			11.17	861	11.17	853	11.17	838
11.18	863			11.18	861	11.18	857	11.18	841
11.19	862			11.19	859	11.19	864	11.19	850
11.2	860			11.2	859	11.2	864	11.2	852
11.21	855			11.21	856	11.21	861	11.21	855
11.22	853			11.22	851	11.22	854	11.22	852
11.23	851			11.23	843	11.23	847	11.23	847
11.24	848			11.24	840	11.24	843	11.24	842
11.25	851			11.25	839	11.25	840	11.25	840
11.26	849			11.26	836	11.26	838	11.26	837
11.27	846			11.27	835	11.27	836	11.27	834
11.28	842			11.28	833	11.28	832	11.28	832
11.29	841			11.29	830	11.29	830	11.29	831
11.3	840			11.3	833	11.3	832	11.3	832
11.31	839			11.31	832	11.31	833	11.31	830
11.32	839			11.32	831	11.32	833	11.32	832
11.33	835			11.33	830	11.33	831	11.33	831
11.34	835			11.34	830	11.34	826	11.34	830
11.35	836			11.35	826	11.35	826	11.35	826
11.36	835			11.36	827	11.36	824	11.36	823
11.37	834			11.37	829	11.37	822	11.37	823
11.38	837			11.38	832	11.38	825	11.38	824
11.39	837			11.39	835	11.39	826	11.39	827
11.4	837			11.4	836	11.4	830	11.4	824
11.41	838			11.41	832	11.41	829	11.41	828
11.42	840			11.42	830	11.42	828	11.42	832
11.43	843			11.43	830	11.43	829	11.43	834
11.44	845			11.44	829	11.44	827	11.44	835
11.45	849			11.45	833	11.45	833	11.45	834
11.46	846			11.46	834	11.46	830	11.46	834
11.47	846			11.47	839	11.47	831	11.47	835
11.48	844			11.48	840	11.48	835	11.48	840
11.49	841			11.49	844	11.49	838	11.49	845
11.5	841			11.5	843	11.5	844	11.5	844
11.51	838			11.51	841	11.51	845	11.51	846
11.52	838			11.52	841	11.52	842	11.52	847
11.53	840			11.53	838	11.53	837	11.53	842
11.54	839			11.54	837	11.54	837	11.54	837
11.55	839			11.55	834	11.55	833	11.55	834
11.56	835			11.56	828	11.56	830	11.56	831
11.57	832			11.57	827	11.57	826	11.57	830
11.58	829			11.58	825	11.58	826	11.58	824
11.59	828			11.59	822	11.59	822	11.59	823
11.6	826			11.6	822	11.6	818	11.6	821
11.61	824			11.61	823	11.61	818	11.61	821
11.62	823			11.62	818	11.62	815	11.62	816
11.63	825			11.63	816	11.63	815	11.63	815
11.64	828			11.64	815	11.64	815	11.64	819
11.65	829			11.65	815	11.65	812	11.65	818
11.66	831			11.66	815	11.66	814	11.66	816
11.67	835			11.67	815	11.67	813	11.67	812
11.68	841			11.68	816	11.68	812	11.68	810
11.69	843			11.69	817	11.69	813	11.69	810
11.7	843			11.7	816	11.7	812	11.7	809
11.71	847			11.71	819	11.71	814	11.71	811
11.72	848			11.72	824	11.72	819	11.72	810
11.73	850			11.73	830	11.73	824	11.73	815
11.74	857			11.74	834	11.74	825	11.74	820
11.75	866			11.75	838	11.75	829	11.75	822
11.76	869			11.76	844	11.76	835	11.76	823
11.77	874			11.77	851	11.77	837	11.77	828
11.78	883			11.78	855	11.78	840	11.78	831
11.79	897			11.79	863	11.79	848	11.79	837
11.8	914			11.8	872	11.8	856	11.8	844
11.81	944			11.81	884	11.81	867	11.81	854
11.82	997			11.82	904	11.82	885	11.82	869
11.83	1093			11.83	933	11.83	915	11.83	892
11.84	1212			11.84	986	11.84	956	11.84	924
11.85	1249			11.85	1088	11.85	1027	11.85	979
11.86	1160			11.86	1205	11.86	1148	11.86	1072
11.87	1070			11.87	1214	11.87	1237	11.87	1194
11.88	979			11.88	1133	11.88	1181	11.88	1210
11.89	903			11.89	1053	11.89	1095	11.89	1126
11.9	859			11.9	973	11.9	1017	11.9	1051
11.91	835			11.91	907	11.91	947	11.91	977
11.92	821			11.92	857	11.92	897	11.92	923
11.93	813			11.93	829	11.93	861	11.93	886
11.94	809			11.94	813	11.94	832	11.94	858
11.95	808			11.95	805	11.95	817	11.95	836
11.96	808			11.96	800	11.96	809	11.96	823
11.97	810			11.97	798	11.97	800	11.97	811
11.98	812			11.98	797	11.98	797	11.98	804
11.99	814			11.99	795	11.99	796	11.99	799
12	818			12	797	12	797	12	800
12.01	822			12.01	798	12.01	800	12.01	800
12.02	824			12.02	800	12.02	802	12.02	799
12.03	829			12.03	799	12.03	800	12.03	798
12.04	839			12.04	802	12.04	800	12.04	797
12.05	847			12.05	803	12.05	802	12.05	797
12.06	854			12.06	809	12.06	805	12.06	795
12.07	868			12.07	813	12.07	807	12.07	798
12.08	886			12.08	818	12.08	811	12.08	804
12.09	911			12.09	826	12.09	817	12.09	810
12.1	936			12.1	835	12.1	825	12.1	813
12.11	950			12.11	848	12.11	832	12.11	817
12.12	948			12.12	864	12.12	843	12.12	826
12.13	938			12.13	884	12.13	856	12.13	836
12.14	930			12.14	903	12.14	870	12.14	843
12.15	933			12.15	920	12.15	884	12.15	852
12.16	944			12.16	927	12.16	893	12.16	858
12.17	961			12.17	922	12.17	900	12.17	869
12.18	986			12.18	916	12.18	902	12.18	876
12.19	1015			12.19	919	12.19	905	12.19	879
12.2	1043			12.2	932	12.2	911	12.2	890
12.21	1068			12.21	950	12.21	924	12.21	899
12.22	1091			12.22	974	12.22	941	12.22	910
12.23	1110			12.23	995	12.23	955	12.23	924
12.24	1126			12.24	1018	12.24	974	12.24	939
12.25	1145			12.25	1042	12.25	990	12.25	955
12.26	1165			12.26	1064	12.26	1007	12.26	968
12.27	1196			12.27	1079	12.27	1029	12.27	984
12.28	1241			12.28	1092	12.28	1051	12.28	1004
12.29	1295			12.29	1112	12.29	1069	12.29	1019
12.3	1365			12.3	1134	12.3	1089	12.3	1037
12.31	1454			12.31	1163	12.31	1114	12.31	1062
12.32	1558			12.32	1198	12.32	1144	12.32	1080
12.33	1661			12.33	1254	12.33	1175	12.33	1106
12.34	1764			12.34	1323	12.34	1217	12.34	1140
12.35	1866			12.35	1410	12.35	1272	12.35	1176
12.36	1949			12.36	1521	12.36	1340	12.36	1217
12.37	1978			12.37	1645	12.37	1422	12.37	1263
12.38	1907			12.38	1775	12.38	1513	12.38	1319
12.39	1779			12.39	1889	12.39	1609	12.39	1377
12.4	1647			12.4	1969	12.4	1705	12.4	1431
12.41	1519			12.41	2005	12.41	1773	12.41	1463
12.42	1390			12.42	1952	12.42	1774	12.42	1464
12.43	1289			12.43	1783	12.43	1694	12.43	1434
12.44	1196			12.44	1579	12.44	1568	12.44	1389
12.45	1117			12.45	1417	12.45	1443	12.45	1344
12.46	1056			12.46	1292	12.46	1338	12.46	1304
12.47	1013			12.47	1194	12.47	1260	12.47	1267
12.48	984			12.48	1120	12.48	1197	12.48	1233
12.49	959			12.49	1067	12.49	1135	12.49	1195
12.5	936			12.5	1027	12.5	1079	12.5	1140
12.51	921			12.51	989	12.51	1026	12.51	1079
12.52	907			12.52	958	12.52	989	12.52	1029
12.53	895			12.53	933	12.53	960	12.53	993
12.54	889			12.54	916	12.54	938	12.54	963
12.55	886			12.55	902	12.55	921	12.55	939
12.56	883			12.56	891	12.56	907	12.56	919
12.57	883			12.57	882	12.57	896	12.57	904
12.58	883			12.58	878	12.58	888	12.58	894
12.59	886			12.59	875	12.59	880	12.59	888
12.6	887			12.6	872	12.6	875	12.6	882
12.61	891			12.61	869	12.61	875	12.61	876
12.62	898			12.62	869	12.62	875	12.62	873
12.63	900			12.63	869	12.63	875	12.63	872
12.64	901			12.64	877	12.64	877	12.64	873
12.65	909			12.65	881	12.65	877	12.65	872
12.66	915			12.66	884	12.66	880	12.66	874
12.67	925			12.67	890	12.67	887	12.67	875
12.68	934			12.68	897	12.68	892	12.68	878
12.69	940			12.69	904	12.69	900	12.69	890
12.7	950			12.7	911	12.7	909	12.7	902
12.71	964			12.71	921	12.71	920	12.71	917
12.72	981			12.72	931	12.72	933	12.72	932
12.73	1001			12.73	945	12.73	950	12.73	961
12.74	1031			12.74	963	12.74	979	12.74	1007
12.75	1079			12.75	991	12.75	1028	12.75	1084
12.76	1140			12.76	1032	12.76	1108	12.76	1208
12.77	1208			12.77	1090	12.77	1238	12.77	1385
12.78	1255			12.78	1166	12.78	1408	12.78	1578
12.79	1225			12.79	1244	12.79	1519	12.79	1694
12.8	1139			12.8	1270	12.8	1492	12.8	1675
12.81	1054			12.81	1218	12.81	1374	12.81	1530
12.82	989			12.82	1130	12.82	1238	12.82	1358
12.83	948			12.83	1050	12.83	1127	12.83	1221
12.84	923			12.84	992	12.84	1051	12.84	1125
12.85	908			12.85	954	12.85	996	12.85	1057
12.86	898			12.86	931	12.86	960	12.86	1008
12.87	895			12.87	912	12.87	932	12.87	973
12.88	898			12.88	896	12.88	912	12.88	944
12.89	910			12.89	887	12.89	897	12.89	923
12.9	934			12.9	882	12.9	887	12.9	909
12.91	979			12.91	882	12.91	882	12.91	899
12.92	1049			12.92	883	12.92	883	12.92	889
12.93	1158			12.93	897	12.93	885	12.93	883
12.94	1315			12.94	923	12.94	892	12.94	881
12.95	1515			12.95	968	12.95	911	12.95	889
12.96	1706			12.96	1044	12.96	944	12.96	901
12.97	1799			12.97	1161	12.97	995	12.97	920
12.98	1796			12.98	1330	12.98	1079	12.98	951
12.99	1789			12.99	1533	12.99	1189	12.99	992
13	1783			13	1706	13	1309	13	1046
13.01	1710			13.01	1782	13.01	1418	13.01	1114
13.02	1542			13.02	1775	13.02	1502	13.02	1192
13.03	1342			13.03	1773	13.03	1565	13.03	1278
13.04	1179			13.04	1766	13.04	1645	13.04	1393
13.05	1063			13.05	1686	13.05	1743	13.05	1547
13.06	987			13.06	1513	13.06	1835	13.06	1745
13.07	942			13.07	1324	13.07	1879	13.07	1978
13.08	909			13.08	1168	13.08	1826	13.08	2184
13.09	887			13.09	1059	13.09	1630	13.09	2230
13.1	873			13.1	979	13.1	1368	13.1	2003
13.11	869			13.11	927	13.11	1165	13.11	1647
13.12	872			13.12	894	13.12	1035	13.12	1355
13.13	883			13.13	876	13.13	959	13.13	1162
13.14	897			13.14	863	13.14	913	13.14	1043
13.15	915			13.15	856	13.15	887	13.15	968
13.16	939			13.16	856	13.16	871	13.16	922
13.17	959			13.17	860	13.17	864	13.17	892
13.18	959			13.18	866	13.18	861	13.18	876
13.19	940			13.19	881	13.19	868	13.19	864
13.2	920			13.2	900	13.2	873	13.2	862
13.21	906			13.21	923	13.21	883	13.21	864
13.22	896			13.22	947	13.22	895	13.22	866
13.23	892			13.23	952	13.23	904	13.23	866
13.24	894			13.24	938	13.24	909	13.24	866
13.25	897			13.25	915	13.25	902	13.25	863
13.26	903			13.26	897	13.26	890	13.26	856
13.27	916			13.27	885	13.27	882	13.27	854
13.28	929			13.28	887	13.28	879	13.28	853
13.29	931			13.29	893	13.29	882	13.29	851
13.3	919			13.3	905	13.3	886	13.3	854

## Sheet: Fig 1b
200_tth	200_int	250_tth	250_int	300_tth	300_int
5.004	1746	5.004	1775	5.004	1810
5.016	1748	5.016	1784	5.016	1812
5.028	1753	5.028	1789	5.028	1818
5.04	1755	5.04	1791	5.04	1819
5.052	1764	5.052	1795	5.052	1816
5.064	1768	5.064	1796	5.064	1814
5.076	1768	5.076	1802	5.076	1811
5.088	1770	5.088	1803	5.088	1821
5.1	1774	5.1	1803	5.1	1832
5.112	1770	5.112	1804	5.112	1835
5.124	1776	5.124	1809	5.124	1839
5.136	1781	5.136	1807	5.136	1840
5.148	1791	5.148	1805	5.148	1845
5.16	1800	5.16	1811	5.16	1843
5.172	1801	5.172	1817	5.172	1838
5.184	1802	5.184	1812	5.184	1840
5.196	1811	5.196	1817	5.196	1844
5.208	1814	5.208	1820	5.208	1845
5.22	1821	5.22	1819	5.22	1852
5.232	1830	5.232	1824	5.232	1858
5.244	1827	5.244	1837	5.244	1856
5.256	1829	5.256	1842	5.256	1858
5.268	1829	5.268	1836	5.268	1864
5.28	1829	5.28	1832	5.28	1864
5.292	1836	5.292	1836	5.292	1863
5.304	1848	5.304	1842	5.304	1867
5.316	1848	5.316	1843	5.316	1863
5.328	1849	5.328	1849	5.328	1868
5.34	1854	5.34	1854	5.34	1871
5.352	1856	5.352	1855	5.352	1875
5.364	1869	5.364	1855	5.364	1880
5.376	1899	5.376	1861	5.376	1876
5.388	1954	5.388	1871	5.388	1875
5.4	2039	5.4	1886	5.4	1889
5.412	2110	5.412	1899	5.412	1895
5.424	2077	5.424	1899	5.424	1891
5.436	1975	5.436	1880	5.436	1894
5.448	1904	5.448	1871	5.448	1890
5.46	1875	5.46	1872	5.46	1885
5.472	1856	5.472	1874	5.472	1889
5.484	1853	5.484	1884	5.484	1900
5.496	1853	5.496	1871	5.496	1903
5.508	1844	5.508	1870	5.508	1903
5.52	1839	5.52	1882	5.52	1909
5.532	1845	5.532	1892	5.532	1917
5.544	1850	5.544	1900	5.544	1918
5.556	1858	5.556	1899	5.556	1923
5.568	1869	5.568	1910	5.568	1932
5.58	1884	5.58	1925	5.58	1952
5.592	1897	5.592	1933	5.592	1963
5.604	1906	5.604	1936	5.604	1951
5.616	1907	5.616	1932	5.616	1946
5.628	1896	5.628	1920	5.628	1945
5.64	1888	5.64	1915	5.64	1942
5.652	1876	5.652	1919	5.652	1944
5.664	1880	5.664	1926	5.664	1941
5.676	1879	5.676	1930	5.676	1935
5.688	1890	5.688	1932	5.688	1933
5.7	1910	5.7	1932	5.7	1944
5.712	1941	5.712	1934	5.712	1953
5.724	1973	5.724	1939	5.724	1957
5.736	1970	5.736	1936	5.736	1960
5.748	1935	5.748	1930	5.748	1960
5.76	1917	5.76	1932	5.76	1962
5.772	1916	5.772	1926	5.772	1960
5.784	1909	5.784	1924	5.784	1958
5.796	1910	5.796	1935	5.796	1960
5.808	1908	5.808	1946	5.808	1971
5.82	1914	5.82	1951	5.82	1977
5.832	1914	5.832	1952	5.832	1973
5.844	1918	5.844	1947	5.844	1970
5.856	1919	5.856	1948	5.856	1974
5.868	1918	5.868	1948	5.868	1980
5.88	1925	5.88	1952	5.88	1986
5.892	1927	5.892	1955	5.892	1994
5.904	1925	5.904	1964	5.904	2002
5.916	1932	5.916	1978	5.916	2003
5.928	1946	5.928	1980	5.928	2002
5.94	1948	5.94	1982	5.94	2008
5.952	1959	5.952	1992	5.952	2009
5.964	1979	5.964	2008	5.964	2030
5.976	2000	5.976	2033	5.976	2063
5.988	1987	5.988	2035	5.988	2044
6	1957	6	2013	6	2024
6.012	1947	6.012	1999	6.012	2018
6.024	1943	6.024	1992	6.024	2014
6.036	1952	6.036	1991	6.036	2015
6.048	1956	6.048	1991	6.048	2023
6.06	1953	6.06	1991	6.06	2024
6.072	1944	6.072	1985	6.072	2016
6.084	1940	6.084	1982	6.084	2012
6.096	1939	6.096	1994	6.096	2011
6.108	1943	6.108	1995	6.108	2014
6.12	1948	6.12	1989	6.12	2017
6.132	1953	6.132	1990	6.132	2025
6.144	1951	6.144	2001	6.144	2023
6.156	1947	6.156	2008	6.156	2032
6.168	1950	6.168	1998	6.168	2033
6.18	1953	6.18	2001	6.18	2035
6.192	1964	6.192	2007	6.192	2044
6.204	1966	6.204	2008	6.204	2051
6.216	1972	6.216	2018	6.216	2054
6.228	1973	6.228	2025	6.228	2054
6.24	1981	6.24	2028	6.24	2049
6.252	1983	6.252	2026	6.252	2049
6.264	1981	6.264	2025	6.264	2054
6.276	1979	6.276	2030	6.276	2055
6.288	1988	6.288	2033	6.288	2061
6.3	1991	6.3	2029	6.3	2061
6.312	1999	6.312	2033	6.312	2073
6.324	2004	6.324	2039	6.324	2080
6.336	2011	6.336	2050	6.336	2091
6.348	2018	6.348	2065	6.348	2099
6.36	2028	6.36	2076	6.36	2102
6.372	2032	6.372	2084	6.372	2114
6.384	2045	6.384	2099	6.384	2124
6.396	2051	6.396	2113	6.396	2125
6.408	2058	6.408	2111	6.408	2126
6.42	2058	6.42	2109	6.42	2128
6.432	2058	6.432	2101	6.432	2122
6.444	2055	6.444	2090	6.444	2122
6.456	2058	6.456	2082	6.456	2119
6.468	2054	6.468	2081	6.468	2114
6.48	2054	6.48	2083	6.48	2121
6.492	2073	6.492	2090	6.492	2122
6.504	2090	6.504	2107	6.504	2125
6.516	2125	6.516	2138	6.516	2153
6.528	2199	6.528	2204	6.528	2224
6.54	2365	6.54	2334	6.54	2311
6.552	2797	6.552	2488	6.552	2276
6.564	3809	6.564	2711	6.564	2196
6.576	4970	6.576	2841	6.576	2157
6.588	4291	6.588	2575	6.588	2143
6.6	2992	6.6	2303	6.6	2144
6.612	2429	6.612	2187	6.612	2140
6.624	2237	6.624	2147	6.624	2139
6.636	2150	6.636	2134	6.636	2144
6.648	2113	6.648	2123	6.648	2141
6.66	2094	6.66	2120	6.66	2141
6.672	2087	6.672	2110	6.672	2146
6.684	2089	6.684	2111	6.684	2154
6.696	2087	6.696	2119	6.696	2160
6.708	2092	6.708	2128	6.708	2165
6.72	2097	6.72	2130	6.72	2166
6.732	2099	6.732	2136	6.732	2160
6.744	2102	6.744	2143	6.744	2177
6.756	2115	6.756	2148	6.756	2195
6.768	2135	6.768	2161	6.768	2209
6.78	2138	6.78	2174	6.78	2221
6.792	2153	6.792	2184	6.792	2238
6.804	2168	6.804	2202	6.804	2253
6.816	2181	6.816	2218	6.816	2269
6.828	2202	6.828	2234	6.828	2288
6.84	2234	6.84	2253	6.84	2308
6.852	2267	6.852	2280	6.852	2333
6.864	2299	6.864	2311	6.864	2359
6.876	2339	6.876	2333	6.876	2380
6.888	2378	6.888	2362	6.888	2398
6.9	2413	6.9	2383	6.9	2408
6.912	2448	6.912	2399	6.912	2421
6.924	2462	6.924	2408	6.924	2430
6.936	2458	6.936	2405	6.936	2424
6.948	2455	6.948	2394	6.948	2414
6.96	2439	6.96	2380	6.96	2397
6.972	2418	6.972	2354	6.972	2382
6.984	2395	6.984	2340	6.984	2374
6.996	2381	6.996	2324	6.996	2354
7.008	2363	7.008	2311	7.008	2332
7.02	2344	7.02	2305	7.02	2329
7.032	2331	7.032	2285	7.032	2319
7.044	2333	7.044	2282	7.044	2318
7.056	2321	7.056	2278	7.056	2316
7.068	2314	7.068	2271	7.068	2312
7.08	2322	7.08	2262	7.08	2316
7.092	2328	7.092	2261	7.092	2311
7.104	2339	7.104	2267	7.104	2313
7.116	2352	7.116	2278	7.116	2324
7.128	2365	7.128	2285	7.128	2346
7.14	2373	7.14	2302	7.14	2360
7.152	2386	7.152	2324	7.152	2381
7.164	2420	7.164	2351	7.164	2411
7.176	2456	7.176	2384	7.176	2453
7.188	2512	7.188	2422	7.188	2498
7.2	2577	7.2	2469	7.2	2554
7.212	2646	7.212	2542	7.212	2624
7.224	2733	7.224	2622	7.224	2707
7.236	2828	7.236	2714	7.236	2785
7.248	2925	7.248	2798	7.248	2854
7.26	2989	7.26	2856	7.26	2896
7.272	3030	7.272	2884	7.272	2909
7.284	3048	7.284	2900	7.284	2908
7.296	3068	7.296	2902	7.296	2912
7.308	3087	7.308	2922	7.308	2915
7.32	3120	7.32	2948	7.32	2926
7.332	3188	7.332	2976	7.332	2955
7.344	3322	7.344	3028	7.344	3011
7.356	3637	7.356	3131	7.356	3103
7.368	4291	7.368	3351	7.368	3265
7.38	5645	7.38	3825	7.38	3537
7.392	8813	7.392	4918	7.392	4050
7.404	16714	7.404	7355	7.404	4983
7.416	31504	7.416	11300	7.416	6779
7.428	39416	7.428	14014	7.428	10625
7.44	30723	7.44	16566	7.44	19586
7.452	24211	7.452	25411	7.452	37240
7.464	24140	7.464	37595	7.464	51113
7.476	19333	7.476	36436	7.476	41576
7.488	11371	7.488	27177	7.488	30120
7.5	6838	7.5	21824	7.5	22533
7.512	4943	7.512	15221	7.512	13760
7.524	4089	7.524	8870	7.524	7901
7.536	3636	7.536	5697	7.536	5398
7.548	3412	7.548	4404	7.548	4318
7.56	3354	7.56	3788	7.56	3756
7.572	3366	7.572	3450	7.572	3426
7.584	3228	7.584	3227	7.584	3215
7.596	3018	7.596	3049	7.596	3068
7.608	2878	7.608	2933	7.608	2963
7.62	2810	7.62	2853	7.62	2886
7.632	2775	7.632	2787	7.632	2831
7.644	2761	7.644	2752	7.644	2798
7.656	2750	7.656	2725	7.656	2784
7.668	2737	7.668	2714	7.668	2783
7.68	2737	7.68	2722	7.68	2806
7.692	2775	7.692	2766	7.692	2861
7.704	2847	7.704	2845	7.704	2960
7.716	2959	7.716	2965	7.716	3138
7.728	3123	7.728	3142	7.728	3403
7.74	3331	7.74	3342	7.74	3584
7.752	3422	7.752	3351	7.752	3423
7.764	3261	7.764	3138	7.764	3164
7.776	3088	7.776	2989	7.776	3038
7.788	3037	7.788	2938	7.788	3016
7.8	3016	7.8	2936	7.8	3033
7.812	3002	7.812	2965	7.812	3089
7.824	3031	7.824	3033	7.824	3166
7.836	3099	7.836	3129	7.836	3259
7.848	3195	7.848	3244	7.848	3352
7.86	3308	7.86	3350	7.86	3457
7.872	3429	7.872	3460	7.872	3545
7.884	3535	7.884	3565	7.884	3623
7.896	3625	7.896	3642	7.896	3676
7.908	3677	7.908	3695	7.908	3686
7.92	3675	7.92	3686	7.92	3657
7.932	3636	7.932	3643	7.932	3603
7.944	3576	7.944	3573	7.944	3542
7.956	3501	7.956	3490	7.956	3476
7.968	3427	7.968	3418	7.968	3429
7.98	3359	7.98	3366	7.98	3413
7.992	3335	7.992	3352	7.992	3440
8.004	3357	8.004	3368	8.004	3504
8.016	3363	8.016	3387	8.016	3462
8.028	3280	8.028	3296	8.028	3297
8.04	3151	8.04	3155	8.04	3180
8.052	3055	8.052	3069	8.052	3116
8.064	3005	8.064	3022	8.064	3076
8.076	2968	8.076	2983	8.076	3042
8.088	2946	8.088	2965	8.088	3022
8.1	2939	8.1	2951	8.1	3014
8.112	2944	8.112	2949	8.112	3013
8.124	2966	8.124	2966	8.124	3020
8.136	2987	8.136	2988	8.136	3031
8.148	3018	8.148	3015	8.148	3047
8.16	3047	8.16	3047	8.16	3066
8.172	3087	8.172	3083	8.172	3094
8.184	3110	8.184	3100	8.184	3116
8.196	3134	8.196	3110	8.196	3130
8.208	3160	8.208	3123	8.208	3138
8.22	3207	8.22	3140	8.22	3145
8.232	3294	8.232	3174	8.232	3157
8.244	3491	8.244	3236	8.244	3174
8.256	3889	8.256	3373	8.256	3213
8.268	4752	8.268	3691	8.268	3301
8.28	6824	8.28	4448	8.28	3484
8.292	11627	8.292	5938	8.292	3820
8.304	18831	8.304	7719	8.304	4482
8.316	22036	8.316	8511	8.316	5904
8.328	16922	8.328	8619	8.328	9144
8.34	9866	8.34	10657	8.34	15455
8.352	6067	8.352	15032	8.352	20380
8.364	4503	8.364	15137	8.364	16318
8.376	3842	8.376	9910	8.376	9304
8.388	3595	8.388	6112	8.388	5920
8.4	3553	8.4	4712	8.4	4711
8.412	3554	8.412	4186	8.412	4346
8.424	3590	8.424	4015	8.424	4430
8.436	3725	8.436	4065	8.436	4645
8.448	3813	8.448	4086	8.448	4466
8.46	3668	8.46	3822	8.46	3948
8.472	3379	8.472	3481	8.472	3531
8.484	3174	8.484	3264	8.484	3290
8.496	3054	8.496	3129	8.496	3164
8.508	2963	8.508	3027	8.508	3091
8.52	2894	8.52	2966	8.52	3015
8.532	2832	8.532	2904	8.532	2953
8.544	2791	8.544	2859	8.544	2917
8.556	2764	8.556	2828	8.556	2894
8.568	2744	8.568	2811	8.568	2882
8.58	2735	8.58	2799	8.58	2867
8.592	2731	8.592	2786	8.592	2850
8.604	2719	8.604	2784	8.604	2844
8.616	2720	8.616	2781	8.616	2848
8.628	2724	8.628	2786	8.628	2845
8.64	2717	8.64	2789	8.64	2844
8.652	2716	8.652	2785	8.652	2847
8.664	2718	8.664	2786	8.664	2853
8.676	2716	8.676	2781	8.676	2853
8.688	2716	8.688	2779	8.688	2854
8.7	2718	8.7	2776	8.7	2849
8.712	2715	8.712	2778	8.712	2847
8.724	2714	8.724	2780	8.724	2850
8.736	2726	8.736	2790	8.736	2851
8.748	2722	8.748	2788	8.748	2855
8.76	2722	8.76	2790	8.76	2853
8.772	2722	8.772	2796	8.772	2862
8.784	2727	8.784	2791	8.784	2860
8.796	2726	8.796	2797	8.796	2860
8.808	2722	8.808	2800	8.808	2860
8.82	2731	8.82	2790	8.82	2862
8.832	2728	8.832	2798	8.832	2867
8.844	2723	8.844	2803	8.844	2874
8.856	2731	8.856	2799	8.856	2877
8.868	2730	8.868	2811	8.868	2873
8.88	2746	8.88	2816	8.88	2876
8.892	2749	8.892	2817	8.892	2887
8.904	2756	8.904	2825	8.904	2891
8.916	2760	8.916	2838	8.916	2896
8.928	2760	8.928	2836	8.928	2895
8.94	2767	8.94	2843	8.94	2898
8.952	2774	8.952	2845	8.952	2903
8.964	2775	8.964	2853	8.964	2910
8.976	2775	8.976	2848	8.976	2916
8.988	2783	8.988	2855	8.988	2920
9	2792	9	2856	9	2931
9.012	2801	9.012	2857	9.012	2945
9.024	2806	9.024	2863	9.024	2949
9.036	2815	9.036	2877	9.036	2961
9.048	2818	9.048	2897	9.048	2980
9.06	2836	9.06	2924	9.06	3021
9.072	2872	9.072	2973	9.072	3085
9.084	2908	9.084	3016	9.084	3108
9.096	2920	9.096	3015	9.096	3076
9.108	2909	9.108	2994	9.108	3056
9.12	2907	9.12	2979	9.12	3066
9.132	2914	9.132	2995	9.132	3089
9.144	2933	9.144	3012	9.144	3095
9.156	2934	9.156	2998	9.156	3071
9.168	2911	9.168	2979	9.168	3042
9.18	2887	9.18	2965	9.18	3022
9.192	2885	9.192	2957	9.192	3018
9.204	2889	9.204	2957	9.204	3021
9.216	2897	9.216	2960	9.216	3017
9.228	2890	9.228	2966	9.228	3025
9.24	2896	9.24	2982	9.24	3036
9.252	2911	9.252	2999	9.252	3048
9.264	2930	9.264	3009	9.264	3070
9.276	2953	9.276	3039	9.276	3101
9.288	2992	9.288	3086	9.288	3151
9.3	3060	9.3	3158	9.3	3231
9.312	3096	9.312	3194	9.312	3283
9.324	3105	9.324	3193	9.324	3286
9.336	3103	9.336	3188	9.336	3261
9.348	3100	9.348	3177	9.348	3231
9.36	3085	9.36	3169	9.36	3219
9.372	3072	9.372	3151	9.372	3210
9.384	3065	9.384	3138	9.384	3201
9.396	3055	9.396	3138	9.396	3196
9.408	3060	9.408	3140	9.408	3199
9.42	3074	9.42	3146	9.42	3213
9.432	3096	9.432	3169	9.432	3237
9.444	3134	9.444	3207	9.444	3274
9.456	3182	9.456	3266	9.456	3339
9.468	3267	9.468	3368	9.468	3459
9.48	3416	9.48	3552	9.48	3642
9.492	3602	9.492	3768	9.492	3800
9.504	3713	9.504	3886	9.504	3867
9.516	3757	9.516	3904	9.516	3884
9.528	3802	9.528	3929	9.528	3915
9.54	3856	9.54	3982	9.54	3957
9.552	3911	9.552	4027	9.552	3983
9.564	3956	9.564	4056	9.564	3996
9.576	3984	9.576	4075	9.576	4020
9.588	4022	9.588	4116	9.588	4074
9.6	4053	9.6	4146	9.6	4058
9.612	3983	9.612	4043	9.612	3901
9.624	3777	9.624	3824	9.624	3719
9.636	3581	9.636	3648	9.636	3597
9.648	3477	9.648	3554	9.648	3543
9.66	3429	9.66	3512	9.66	3537
9.672	3421	9.672	3492	9.672	3546
9.684	3423	9.684	3505	9.684	3568
9.696	3433	9.696	3530	9.696	3595
9.708	3455	9.708	3553	9.708	3634
9.72	3484	9.72	3591	9.72	3675
9.732	3528	9.732	3643	9.732	3731
9.744	3571	9.744	3704	9.744	3799
9.756	3638	9.756	3779	9.756	3903
9.768	3737	9.768	3878	9.768	4051
9.78	3874	9.78	4039	9.78	4297
9.792	4114	9.792	4314	9.792	4706
9.804	4477	9.804	4706	9.804	5118
9.816	4815	9.816	4965	9.816	5105
9.828	4787	9.828	4851	9.828	4807
9.84	4516	9.84	4568	9.84	4535
9.852	4281	9.852	4360	9.852	4368
9.864	4137	9.864	4231	9.864	4258
9.876	4035	9.876	4139	9.876	4164
9.888	3967	9.888	4069	9.888	4101
9.9	3913	9.9	4016	9.9	4056
9.912	3880	9.912	3977	9.912	4023
9.924	3869	9.924	3955	9.924	4016
9.936	3883	9.936	3948	9.936	4034
9.948	3958	9.948	3992	9.948	4085
9.96	4157	9.96	4101	9.96	4170
9.972	4382	9.972	4230	9.972	4221
9.984	4315	9.984	4241	9.984	4166
9.996	4085	9.996	4107	9.996	4098
10.008	3995	10.008	4023	10.008	4081
10.02	3994	10.02	4005	10.02	4092
10.032	4034	10.032	4024	10.032	4102
10.044	4097	10.044	4056	10.044	4150
10.056	4205	10.056	4102	10.056	4237
10.068	4362	10.068	4174	10.068	4285
10.08	4537	10.08	4209	10.08	4245
10.092	4791	10.092	4241	10.092	4198
10.104	5274	10.104	4332	10.104	4163
10.116	6235	10.116	4532	10.116	4135
10.128	8341	10.128	4992	10.128	4133
10.14	13399	10.14	6234	10.14	4154
10.152	23678	10.152	8843	10.152	4204
10.164	33240	10.164	10714	10.164	4273
10.176	28987	10.176	9363	10.176	4357
10.188	17871	10.188	6845	10.188	4463
10.2	11024	10.2	5488	10.2	4586
10.212	7872	10.212	5058	10.212	4728
10.224	6418	10.224	4963	10.224	4895
10.236	5718	10.236	5008	10.236	5053
10.248	5404	10.248	5095	10.248	5206
10.26	5240	10.26	5184	10.26	5352
10.272	5137	10.272	5280	10.272	5501
10.284	5053	10.284	5382	10.284	5668
10.296	4984	10.296	5499	10.296	5886
10.308	4907	10.308	5674	10.308	6219
10.32	4841	10.32	6000	10.32	6800
10.332	4797	10.332	6583	10.332	7915
10.344	4760	10.344	7677	10.344	10196
10.356	4724	10.356	10052	10.356	14890
10.368	4696	10.368	15080	10.368	23146
10.38	4691	10.38	21483	10.38	31062
10.392	4712	10.392	23105	10.392	30363
10.404	4776	10.404	17234	10.404	20545
10.416	4905	10.416	10970	10.416	12398
10.428	5144	10.428	7655	10.428	8372
10.44	5547	10.44	6365	10.44	6676
10.452	6270	10.452	5981	10.452	5952
10.464	7598	10.464	6099	10.464	5754
10.476	10133	10.476	6694	10.476	5951
10.488	15525	10.488	8079	10.488	6621
10.5	27713	10.5	11247	10.5	7820
10.512	52616	10.512	17243	10.512	9487
10.524	85713	10.524	24017	10.524	12099
10.536	102932	10.536	28350	10.536	17260
10.548	96207	10.548	31227	10.548	28180
10.56	68539	10.56	37216	10.56	52495
10.572	38324	10.572	56248	10.572	93227
10.584	20994	10.584	87903	10.584	118376
10.596	13389	10.596	94070	10.596	91745
10.608	9761	10.608	60456	10.608	50593
10.62	7853	10.62	31648	10.62	26962
10.632	6747	10.632	17990	10.632	16306
10.644	6049	10.644	12085	10.644	11437
10.656	5568	10.656	9186	10.656	9038
10.668	5246	10.668	7659	10.668	8013
10.68	5029	10.68	7060	10.68	7979
10.692	4889	10.692	7235	10.692	9138
10.704	4785	10.704	8522	10.704	12687
10.716	4716	10.716	11969	10.716	21127
10.728	4710	10.728	19227	10.728	33474
10.74	4781	10.74	28495	10.74	37493
10.752	4953	10.752	28897	10.752	25728
10.764	5345	10.764	19675	10.764	14983
10.776	6161	10.776	11952	10.776	9481
10.788	7942	10.788	8770	10.788	7046
10.8	11790	10.8	8253	10.8	5857
10.812	19499	10.812	9774	10.812	5211
10.824	31557	10.824	13068	10.824	4831
10.836	43844	10.836	14982	10.836	4583
10.848	42958	10.848	12624	10.848	4410
10.86	27208	10.86	8804	10.86	4275
10.872	14330	10.872	6321	10.872	4182
10.884	8651	10.884	5072	10.884	4141
10.896	6195	10.896	4505	10.896	4170
10.908	5074	10.908	4260	10.908	4306
10.92	4577	10.92	4260	10.92	4566
10.932	4419	10.932	4418	10.932	4766
10.944	4384	10.944	4556	10.944	4656
10.956	4205	10.956	4444	10.956	4417
10.968	3922	10.968	4240	10.968	4332
10.98	3706	10.98	4217	10.98	4474
10.992	3574	10.992	4421	10.992	4878
11.004	3499	11.004	4931	11.004	5802
11.016	3441	11.016	6158	11.016	7797
11.028	3395	11.028	8941	11.028	11342
11.04	3362	11.04	12810	11.04	14283
11.052	3337	11.052	13266	11.052	12863
11.064	3319	11.064	9608	11.064	8834
11.076	3306	11.076	6275	11.076	5958
11.088	3292	11.088	4661	11.088	4644
11.1	3273	11.1	3995	11.1	4060
11.112	3267	11.112	3690	11.112	3774
11.124	3261	11.124	3528	11.124	3629
11.136	3252	11.136	3454	11.136	3556
11.148	3250	11.148	3409	11.148	3513
11.16	3251	11.16	3386	11.16	3489
11.172	3253	11.172	3376	11.172	3477
11.184	3259	11.184	3374	11.184	3459
11.196	3254	11.196	3368	11.196	3437
11.208	3251	11.208	3357	11.208	3429
11.22	3246	11.22	3345	11.22	3424
11.232	3246	11.232	3349	11.232	3435
11.244	3245	11.244	3364	11.244	3443
11.256	3256	11.256	3370	11.256	3434
11.268	3258	11.268	3379	11.268	3428
11.28	3254	11.28	3366	11.28	3429
11.292	3255	11.292	3354	11.292	3423
11.304	3251	11.304	3342	11.304	3421
11.316	3260	11.316	3345	11.316	3418
11.328	3266	11.328	3346	11.328	3433
11.34	3268	11.34	3350	11.34	3455
11.352	3284	11.352	3375	11.352	3482
11.364	3306	11.364	3401	11.364	3505
11.376	3318	11.376	3407	11.376	3478
11.388	3300	11.388	3389	11.388	3445
11.4	3271	11.4	3354	11.4	3415
11.412	3248	11.412	3342	11.412	3403
11.424	3246	11.424	3329	11.424	3397
11.436	3239	11.436	3316	11.436	3391
11.448	3234	11.448	3319	11.448	3390
11.46	3235	11.46	3321	11.46	3388
11.472	3238	11.472	3321	11.472	3381
11.484	3248	11.484	3322	11.484	3379
11.496	3250	11.496	3322	11.496	3373
11.508	3260	11.508	3323	11.508	3380
11.52	3281	11.52	3335	11.52	3391
11.532	3290	11.532	3333	11.532	3393
11.544	3276	11.544	3340	11.544	3394
11.556	3264	11.556	3334	11.556	3390
11.568	3272	11.568	3338	11.568	3388
11.58	3270	11.58	3341	11.58	3383
11.592	3269	11.592	3340	11.592	3388
11.604	3270	11.604	3350	11.604	3390
11.616	3272	11.616	3362	11.616	3393
11.628	3289	11.628	3371	11.628	3402
11.64	3313	11.64	3389	11.64	3405
11.652	3362	11.652	3406	11.652	3405
11.664	3429	11.664	3414	11.664	3409
11.676	3442	11.676	3413	11.676	3428
11.688	3381	11.688	3451	11.688	3458
11.7	3328	11.7	3472	11.7	3473
11.712	3299	11.712	3411	11.712	3447
11.724	3280	11.724	3371	11.724	3422
11.736	3270	11.736	3358	11.736	3419
11.748	3277	11.748	3358	11.748	3423
11.76	3286	11.76	3362	11.76	3420
11.772	3292	11.772	3360	11.772	3423
11.784	3293	11.784	3361	11.784	3435
11.796	3308	11.796	3370	11.796	3443
11.808	3328	11.808	3385	11.808	3459
11.82	3358	11.82	3405	11.82	3488
11.832	3390	11.832	3433	11.832	3518
11.844	3439	11.844	3480	11.844	3572
11.856	3509	11.856	3572	11.856	3671
11.868	3635	11.868	3764	11.868	3866
11.88	3872	11.88	4219	11.88	4210
11.892	4219	11.892	4858	11.892	4469
11.904	4270	11.904	5002	11.904	4343
11.916	3985	11.916	4405	11.916	4173
11.928	3792	11.928	4110	11.928	4035
11.94	3642	11.94	3938	11.94	3890
11.952	3583	11.952	3797	11.952	3748
11.964	3582	11.964	3698	11.964	3690
11.976	3589	11.976	3669	11.976	3670
11.988	3550	11.988	3637	11.988	3645
12	3505	12	3591	12	3638
12.012	3498	12.012	3587	12.012	3661
12.024	3511	12.024	3626	12.024	3704
12.036	3534	12.036	3668	12.036	3702
12.048	3528	12.048	3652	12.048	3662
12.06	3494	12.06	3599	12.06	3631
12.072	3462	12.072	3565	12.072	3618
12.084	3448	12.084	3558	12.084	3612
12.096	3458	12.096	3559	12.096	3621
12.108	3471	12.108	3564	12.108	3634
12.12	3486	12.12	3569	12.12	3643
12.132	3488	12.132	3571	12.132	3651
12.144	3488	12.144	3572	12.144	3647
12.156	3499	12.156	3585	12.156	3659
12.168	3500	12.168	3588	12.168	3666
12.18	3511	12.18	3602	12.18	3680
12.192	3530	12.192	3619	12.192	3696
12.204	3554	12.204	3634	12.204	3718
12.216	3570	12.216	3644	12.216	3733
12.228	3577	12.228	3661	12.228	3751
12.24	3580	12.24	3683	12.24	3781
12.252	3591	12.252	3704	12.252	3807
12.264	3611	12.264	3734	12.264	3848
12.276	3639	12.276	3780	12.276	3900
12.288	3664	12.288	3821	12.288	3932
12.3	3682	12.3	3830	12.3	3930
12.312	3704	12.312	3837	12.312	3942
12.324	3727	12.324	3860	12.324	3961
12.336	3757	12.336	3888	12.336	3990
12.348	3796	12.348	3925	12.348	4019
12.36	3839	12.36	3963	12.36	4053
12.372	3880	12.372	4004	12.372	4082
12.384	3919	12.384	4034	12.384	4116
12.396	3964	12.396	4081	12.396	4151
12.408	4011	12.408	4120	12.408	4192
12.42	4054	12.42	4162	12.42	4225
12.432	4120	12.432	4207	12.432	4271
12.444	4201	12.444	4268	12.444	4354
12.456	4278	12.456	4349	12.456	4475
12.468	4314	12.468	4461	12.468	4648
12.48	4367	12.48	4609	12.48	4870
12.492	4519	12.492	4802	12.492	5289
12.504	4833	12.504	5210	12.504	5940
12.516	5517	12.516	5738	12.516	5782
12.528	7004	12.528	6055	12.528	5071
12.54	9406	12.54	6149	12.54	4609
12.552	10816	12.552	5883	12.552	4400
12.564	9504	12.564	5227	12.564	4301
12.576	7724	12.576	4828	12.576	4256
12.588	7509	12.588	4806	12.588	4240
12.6	8573	12.6	5020	12.6	4237
12.612	9422	12.612	5110	12.612	4248
12.624	9456	12.624	5025	12.624	4260
12.636	9279	12.636	4975	12.636	4282
12.648	8552	12.648	4903	12.648	4303
12.66	7003	12.66	4688	12.66	4311
12.672	5709	12.672	4488	12.672	4334
12.684	4970	12.684	4387	12.684	4373
12.696	4614	12.696	4352	12.696	4418
12.708	4450	12.708	4361	12.708	4472
12.72	4364	12.72	4399	12.72	4553
12.732	4322	12.732	4460	12.732	4673
12.744	4315	12.744	4561	12.744	4849
12.756	4330	12.756	4732	12.756	5126
12.768	4355	12.768	5004	12.768	5622
12.78	4380	12.78	5486	12.78	6558
12.792	4415	12.792	6592	12.792	8438
12.804	4467	12.804	8873	12.804	11899
12.816	4570	12.816	12438	12.816	15145
12.828	4724	12.828	13629	12.828	13818
12.84	4768	12.84	10779	12.84	9508
12.852	4644	12.852	7543	12.852	6796
12.864	4463	12.864	5798	12.864	5577
12.876	4339	12.876	5036	12.876	5002
12.888	4251	12.888	4644	12.888	4687
12.9	4183	12.9	4441	12.9	4500
12.912	4113	12.912	4305	12.912	4382
12.924	4057	12.924	4220	12.924	4305
12.936	4025	12.936	4152	12.936	4246
12.948	3983	12.948	4106	12.948	4196
12.96	3949	12.96	4077	12.96	4161
12.972	3921	12.972	4045	12.972	4135
12.984	3895	12.984	4021	12.984	4121
12.996	3874	12.996	4007	12.996	4123
13.008	3854	13.008	4002	13.008	4146
13.02	3848	13.02	4027	13.02	4191
13.032	3849	13.032	4088	13.032	4307
13.044	3849	13.044	4207	13.044	4565
13.056	3854	13.056	4459	13.056	5075
13.068	3866	13.068	4979	13.068	6233
13.08	3902	13.08	6123	13.08	8777
13.092	3964	13.092	8945	13.092	13776
13.104	4082	13.104	15180	13.104	18062
13.116	4307	13.116	20850	13.116	15792
13.128	4768	13.128	17747	13.128	10396
13.14	5742	13.14	11117	13.14	7059
13.152	8010	13.152	7693	13.152	5516
13.164	12433	13.164	6608	13.164	4773
13.176	16584	13.176	6076	13.176	4372
13.188	14512	13.188	5234	13.188	4148
13.2	9516	13.2	4525	13.2	4043
13.212	6396	13.212	4177	13.212	4011
13.224	5121	13.224	4063	13.224	4021
13.236	4614	13.236	4050	13.236	4010
13.248	4326	13.248	3960	13.248	3908
13.26	4056	13.26	3844	13.26	3809
13.272	3854	13.272	3752	13.272	3756
13.284	3747	13.284	3705	13.284	3731
13.296	3691	13.296	3682	13.296	3718
13.308	3650	13.308	3663	13.308	3712

## Sheet: Fig 2a
4G_T_inc	4G_R_inc	4G_T_dec	4G_R_dec	5G_T_inc	5G_R_inc	5G_T_dec	5G_R_dec	6G_T_inc	6G_R_inc	6G_T_dec	6G_R_dec	7G_T_inc	7G_R_inc	7G_T_dec	7G_R_dec
77.5533	9.54365	299.441	0.00131188	2.31641	0.00340458	293.806	0.0009158	2.24697	0.00071521	292.442	0.00072799	2.18039	0.000498956	293.572	0.000618668
78.6127	10.0492	299.035	0.00127633	2.57716	0.00337505	293.789	0.00091515	2.24828	0.00071496	291.93	0.00072544	2.27481	0.000498911	293.054	0.000615458
79.3284	10.022	298.609	0.00126888	3.05132	0.0033667	293.287	0.00090722	2.37629	0.00071443	291.407	0.0007236	2.35022	0.000497147	292.534	0.000614104
80.7754	9.97484	298.16	0.00125716	3.32878	0.00337854	292.753	0.00089831	2.50495	0.00071404	290.876	0.00072401	2.42	0.000498314	292.015	0.000612593
82.255	10.074	297.719	0.00125537	3.59934	0.00337079	292.223	0.00089775	2.63764	0.00071356	290.327	0.00072349	2.48677	0.000498136	291.49	0.000610167
83.13	10.0395	297.301	0.00126425	3.81983	0.00336212	291.688	0.00090168	2.7632	0.00071357	289.789	0.00072498	2.5608	0.000498134	290.965	0.000610955
83.8277	10.1046	296.875	0.00127469	4.02801	0.00338696	291.166	0.00089929	2.87854	0.00071324	289.241	0.00072165	2.63263	0.000497899	290.443	0.000610954
84.4167	10.1142	296.432	0.00127627	4.23569	0.00338267	290.648	0.00089737	3.00026	0.00071273	288.711	0.00072109	2.70009	0.000497781	289.888	0.000610369
85.0137	10.236	295.969	0.00127207	4.4432	0.00338303	290.114	0.00089613	3.11816	0.0007124	288.184	0.00072212	2.76613	0.000497588	289.347	0.000609102
85.5757	10.3072	295.529	0.00127297	4.54388	0.00336994	289.555	0.0008924	3.23729	0.00071233	287.632	0.00072	2.86784	0.000497531	288.804	0.000609954
84.9562	11.7605	295.115	0.00126628	4.60047	0.00337314	289.011	0.00090034	3.36761	0.00071172	287.083	0.00072009	2.95432	0.000497396	288.271	0.000609
84.4431	12.4739	294.667	0.00125985	4.65824	0.00338722	288.452	0.0008991	3.50075	0.00071145	286.547	0.00071956	3.02423	0.000497388	287.719	0.00060817
83.9679	13.2494	294.215	0.00125841	4.71496	0.00337228	287.9	0.0008967	3.61752	0.00071129	285.982	0.00071937	3.08883	0.000497245	287.176	0.000607244
84.4762	15.0664	293.796	0.00126446	4.6609	0.00338128	287.342	0.00089517	3.73112	0.000711	285.417	0.00071903	3.30476	0.000496815	286.628	0.000607504
84.9986	13.8223	293.544	0.00126052	4.71666	0.0033685	286.797	0.00089423	3.84297	0.00071062	284.86	0.00071816	3.53146	0.000496337	286.072	0.000607019
85.5275	13.7944	293.109	0.00127008	4.77614	0.00334693	286.25	0.00089462	3.95316	0.00071035	284.314	0.00071728	3.74585	0.000495918	285.611	0.000606866
86.0589	13.8137	292.653	0.0012628	4.84316	0.00337589	285.703	0.00089318	4.06302	0.00071004	283.771	0.00071757	3.95597	0.000495566	285.053	0.000607886
86.5858	13.7965	292.202	0.0012831	4.90422	0.003355	285.158	0.0008931	4.17317	0.00070955	283.234	0.00071578	4.16469	0.000495154	284.484	0.000607161
87.1132	13.8011	291.742	0.00127123	4.96314	0.00335435	284.594	0.00089229	4.48127	0.00070875	282.694	0.00071691	4.37251	0.000494728	283.931	0.000604282
87.6433	13.7998	291.289	0.0012688	5.01997	0.003363	284.038	0.00089135	4.79151	0.00070807	282.148	0.00071656	4.57443	0.000494411	283.392	0.000605522
88.1731	13.7526	290.837	0.00127005	5.07819	0.00337309	283.493	0.00089141	5.10016	0.00070755	281.612	0.00071639	4.98103	0.000493689	282.841	0.000605001
88.6993	13.7203	290.372	0.00127101	5.13779	0.00335456	282.947	0.00089123	5.40622	0.00070645	281.054	0.00071505	5.3902	0.000492935	282.285	0.000604396
89.234	13.7476	289.915	0.00126929	5.19817	0.00336414	282.409	0.00089008	5.7196	0.00070577	280.433	0.00071499	5.80145	0.00049223	281.735	0.000603663
89.7629	13.6987	289.47	0.0012689	5.26004	0.0033577	281.855	0.00088977	6.03095	0.000705	279.878	0.00071472	6.22147	0.000491551	281.196	0.000603291
90.2972	13.758	289.003	0.00127195	5.31887	0.00334498	281.303	0.00089078	6.34392	0.00070432	279.343	0.00071397	6.64288	0.000490905	280.653	0.000603005
90.8273	13.805	288.534	0.00126733	5.37671	0.00336107	280.745	0.00088893	6.66236	0.00070371	278.825	0.00071383	7.06461	0.000490353	280.097	0.000602326
91.3573	13.8148	288.038	0.00126295	5.43434	0.00335834	280.192	0.00088931	6.98252	0.00070281	278.284	0.00071335	7.49387	0.000489577	279.55	0.000602201
91.8787	13.7694	287.572	0.00125631	5.49428	0.00335428	279.63	0.0008891	7.30489	0.00070198	277.545	0.00071229	7.92004	0.00048898	279.005	0.000601296
92.4089	13.7305	287.12	0.00126243	5.55328	0.00335645	279.074	0.00088761	7.62863	0.00070142	277.002	0.00071149	8.35233	0.000488419	278.463	0.000602296
92.9387	13.7829	286.646	0.00126898	5.6127	0.00336183	278.524	0.0008877	7.9517	0.00070044	276.47	0.00071105	8.77636	0.00048791	277.909	0.000598797
93.468	13.8185	286.159	0.00126676	5.67147	0.00334931	277.949	0.000888	8.27437	0.00070005	275.933	0.00071171	9.2041	0.000487294	277.359	0.000600067
93.9862	13.8144	285.658	0.0012662	5.73282	0.00335659	277.384	0.00088697	8.59883	0.00069928	275.398	0.0007104	9.63327	0.00048686	276.802	0.000599416
94.5167	13.8672	285.174	0.00126656	5.79511	0.00336098	276.834	0.00088581	8.92291	0.00069858	274.85	0.00070965	10.0644	0.000486355	276.231	0.000598059
95.0413	13.8324	284.669	0.00126716	5.84116	0.00336339	276.271	0.00088413	9.24861	0.00069813	274.313	0.00071053	10.4923	0.000485837	275.656	0.000598206
95.5555	14.0593	284.189	0.00126588	5.90153	0.00335325	275.71	0.00088444	9.57688	0.00069742	273.772	0.00070931	10.9318	0.000485488	275.102	0.000595612
96.084	14.1263	283.68	0.00126567	5.95815	0.00335781	275.149	0.00088361	9.90389	0.00069692	273.223	0.00070979	11.3564	0.000485027	274.533	0.000593177
96.6098	14.1854	283.185	0.00126647	6.03268	0.00334542	274.581	0.00088503	10.2283	0.0006963	272.681	0.00070869	11.7793	0.000484527	273.966	0.000596526
97.1377	14.1852	282.662	0.00126553	6.09918	0.00334252	274.02	0.00088393	10.5535	0.00069572	272.121	0.00070871	12.2067	0.000484221	273.41	0.000597841
97.6655	14.1424	282.173	0.0012626	6.16701	0.00334717	273.45	0.00088418	10.8811	0.0006953	271.57	0.00070814	12.6356	0.000483833	272.844	0.000599055
98.1999	14.1373	281.677	0.00126682	6.23064	0.00335084	272.881	0.00088232	11.211	0.00069477	271.032	0.00070658	13.0627	0.000483454	272.268	0.000595043
98.7334	14.1098	281.137	0.00126164	6.29479	0.00333869	272.32	0.00088314	11.5373	0.00069418	270.483	0.00070767	13.4866	0.000483155	271.684	0.000600669
99.2589	14.4348	280.607	0.00126448	6.36026	0.00334665	271.754	0.00088151	11.8615	0.00069399	269.937	0.00070643	13.9118	0.000482803	271.098	0.000596434
99.7775	14.4312	280.082	0.0012665	6.42607	0.00335678	271.194	0.00087987	12.1853	0.00069315	269.388	0.00070547	14.3343	0.000482626	270.498	0.000596575
100.308	14.4111	279.579	0.00125796	6.49345	0.0033323	270.615	0.00088069	12.511	0.00069281	268.836	0.00070542	14.7552	0.000482113	269.892	0.000591959
100.827	14.4694	279.104	0.00125913	6.5621	0.00335656	270.046	0.00088	12.8356	0.00069242	268.302	0.00070516	15.1775	0.000482006	269.301	0.000594703
101.351	14.4571	278.577	0.00126436	6.62711	0.00334448	269.489	0.00087977	13.1594	0.00069192	267.77	0.00070484	15.5985	0.000481702	268.699	0.000593305
101.87	14.4541	278.037	0.00126804	6.70008	0.00333704	268.927	0.00087895	13.4821	0.00069154	267.222	0.00070411	16.0163	0.000481565	268.083	0.000593936
102.398	14.5625	277.522	0.00126492	6.77156	0.00334376	268.358	0.00087928	13.8071	0.00069122	266.681	0.00070351	16.4368	0.000481255	267.494	0.00059447
102.931	14.5066	277.017	0.00126621	6.84549	0.00334285	267.784	0.00087856	14.1282	0.00069088	266.128	0.00070385	16.8739	0.000481101	266.882	0.000592865
103.456	14.5535	276.526	0.00126285	6.91444	0.00334097	267.218	0.00087842	14.4498	0.00069049	265.585	0.00070323	17.2921	0.000480923	266.276	0.000593117
103.979	14.5564	276.015	0.0012676	6.98753	0.00334625	266.646	0.00087792	14.766	0.00069009	265.046	0.00070245	17.7098	0.000480723	265.684	0.000592233
104.517	14.4977	275.534	0.00127071	7.06189	0.00334373	266.079	0.00087714	15.0858	0.00068972	264.503	0.00070248	18.1259	0.000480536	265.069	0.000591671
105.032	14.5015	275.014	0.00126888	7.13564	0.00333892	265.512	0.00087665	15.4067	0.00068943	263.96	0.00070202	18.5415	0.000480424	264.467	0.000590645
105.561	14.5057	274.532	0.00126862	7.21251	0.00334461	264.946	0.0008767	15.7262	0.00068913	263.408	0.0007013	18.9571	0.000480307	263.842	0.000590568
106.09	14.4651	274.011	0.00127182	7.28891	0.00331344	264.384	0.00087582	16.0455	0.00068884	262.862	0.00070122	19.3715	0.000480203	263.228	0.000590319
106.607	14.455	273.461	0.00127002	7.36335	0.00333205	263.814	0.00087574	16.3616	0.00068852	262.313	0.00070053	19.7845	0.000479933	262.604	0.000589712
107.128	14.4847	272.962	0.00126696	7.4328	0.00332928	263.253	0.00087612	16.6776	0.00068832	261.764	0.00070009	20.1973	0.000479838	262.002	0.000589192
107.655	14.4694	272.48	0.00126831	7.50838	0.00332483	262.695	0.00087473	16.9927	0.00068799	261.212	0.00069946	20.6097	0.000479767	261.401	0.000588519
108.177	14.3857	271.837	0.00127009	7.5789	0.00333252	262.13	0.00087488	17.3082	0.00068783	260.666	0.00069893	21.0221	0.000479635	260.8	0.000588246
108.703	14.401	271.239	0.00127144	7.6545	0.00333185	261.573	0.00087433	17.6229	0.00068753	260.111	0.00069931	21.4327	0.000479465	260.191	0.000587614
109.228	14.3896	270.641	0.00127094	7.72832	0.00333483	261.008	0.00087407	17.9386	0.00068734	259.561	0.00069841	21.8431	0.000479508	259.563	0.000587293
109.758	14.3813	270.022	0.00126996	7.80176	0.00333431	260.456	0.00087311	18.2532	0.00068706	259.015	0.00069791	22.2534	0.000479314	258.954	0.000586921
110.283	14.4202	269.431	0.00127191	7.87463	0.00334445	259.889	0.00087347	18.5659	0.00068687	258.461	0.00069789	22.6623	0.0004793	258.327	0.000586662
110.802	14.3625	268.811	0.00127192	7.94827	0.00333516	259.338	0.00087325	18.8809	0.00068661	257.923	0.00069733	23.0717	0.000479313	257.711	0.000586097
111.326	14.3377	268.195	0.00127016	8.0222	0.00332844	258.788	0.00087317	19.1935	0.00068645	257.381	0.00069723	23.4801	0.000479157	257.089	0.00058527
111.842	14.3546	267.618	0.00127101	8.09266	0.00334042	258.236	0.0008718	19.504	0.00068623	256.835	0.0006966	23.8886	0.000479151	256.47	0.000585032
112.369	14.2865	267.017	0.0012715	8.16683	0.00326837	257.676	0.00087211	19.9151	0.00068592	256.302	0.00069581	24.2963	0.000479101	255.842	0.000585052
112.898	14.2422	266.405	0.00127205	8.24113	0.00332829	257.121	0.00087148	20.3252	0.0006858	255.757	0.00069611	24.7042	0.000479068	255.218	0.000583749
113.426	14.2173	265.809	0.00127217	8.31814	0.00332981	256.562	0.00087087	20.7366	0.00068559	255.207	0.00069563	25.1154	0.000479052	254.574	0.000584137
113.949	14.1754	265.212	0.00127262	8.39709	0.00333572	256.005	0.00087066	21.1463	0.00068531	254.663	0.00069451	25.5268	0.000479075	253.935	0.000582711
114.472	14.1104	264.592	0.00127209	8.4752	0.0033297	255.455	0.00087057	21.5567	0.0006851	254.115	0.00069469	25.94	0.000479097	253.302	0.000583095
115	14.305	263.991	0.00127352	8.54811	0.00333201	254.9	0.00086931	21.9656	0.00068495	253.571	0.0006942	26.3535	0.000479036	252.663	0.000582201
115.525	14.2866	263.394	0.00127513	8.61785	0.00333019	254.362	0.00086884	22.3746	0.00068479	253.039	0.00069369	26.7663	0.000479083	252.03	0.000582078
116.051	14.287	262.814	0.00127113	8.69058	0.00333228	253.821	0.00086836	22.783	0.0006846	252.499	0.00069324	27.1789	0.000479019	251.398	0.000581793
116.566	14.1246	262.213	0.00127506	8.76631	0.00333129	253.278	0.00086814	23.1903	0.00068456	251.966	0.00069312	27.5919	0.000479043	250.761	0.000580287
117.086	14.158	261.594	0.00127547	8.83919	0.00333498	252.73	0.00086793	23.5978	0.00068439	251.438	0.00069295	28.0034	0.00047909	250.12	0.000580335
117.614	14.1078	260.99	0.00127543	8.91585	0.003334	252.182	0.00086708	24.009	0.00068415	250.892	0.0006926	28.4158	0.00047914	249.481	0.000579781
118.137	14.0593	260.392	0.00127669	8.98706	0.0033194	251.635	0.00086653	24.4217	0.00068409	250.352	0.00069209	28.8298	0.000479157	248.822	0.000579525
118.668	13.9838	259.817	0.00127723	9.06613	0.00332806	251.094	0.00086646	24.8363	0.00068382	249.814	0.00069194	29.242	0.000479177	248.182	0.000579112
119.19	13.8973	259.204	0.0012782	9.13847	0.00333271	250.538	0.00086645	25.25	0.00068391	249.278	0.00069134	29.654	0.000479265	247.545	0.000578479
119.722	13.8546	258.583	0.00127859	9.21488	0.00332298	249.988	0.00086656	25.6647	0.00068367	248.736	0.00069041	30.0646	0.000479217	246.906	0.000578708
120.25	13.7333	257.994	0.00128086	9.29278	0.00332832	249.438	0.00086543	26.0808	0.00068374	248.199	0.00069025	30.4768	0.000479272	246.286	0.000576743
120.836	13.6747	257.384	0.00128226	9.36799	0.00332493	248.885	0.00086537	26.4965	0.00068353	247.657	0.00068941	30.8872	0.000479322	245.637	0.000577102
121.367	13.607	256.789	0.00128202	9.44647	0.00332621	248.337	0.00086445	26.9113	0.00068356	247.116	0.00068979	31.2985	0.000479394	244.995	0.000576927
121.896	13.57	256.184	0.001283	9.52513	0.0033195	247.785	0.00086456	27.3269	0.00068334	246.581	0.0006892	31.7107	0.000479467	244.355	0.000576357
122.414	13.4517	255.584	0.00128638	9.6067	0.00332585	247.25	0.00086413	27.7417	0.00068342	246.046	0.00068898	32.1234	0.000479529	243.712	0.000575963
122.953	13.4322	254.983	0.00128742	9.68404	0.00332003	246.717	0.00086408	28.1561	0.00068326	245.513	0.00068824	32.5344	0.000479623	243.078	0.000575746
123.499	13.3721	254.373	0.00128786	9.76194	0.00332118	246.169	0.00086235	28.5704	0.00068333	244.984	0.000688	32.9475	0.000479674	242.423	0.000575375
124.022	13.2865	253.773	0.00128821	9.83765	0.003331	245.621	0.00086291	28.9851	0.00068319	244.444	0.00068741	33.3589	0.000479718	241.783	0.000574127
124.552	13.2363	253.181	0.00129051	9.9163	0.00331078	245.075	0.00086241	29.3987	0.00068319	243.906	0.00068726	33.7697	0.000479818	241.143	0.000574526
125.071	13.1164	252.608	0.00129104	9.99704	0.00332344	244.533	0.00086155	29.8123	0.00068345	243.368	0.00068637	34.1801	0.000479964	240.484	0.000573667
125.59	13.0818	252.023	0.00129114	10.0747	0.0033186	243.984	0.0008626	30.2268	0.00068339	242.835	0.00068588	34.5903	0.000479997	239.848	0.000574358
126.158	13.0167	251.431	0.00129112	10.151	0.00333066	243.417	0.00085973	30.6411	0.00068335	242.294	0.00068587	35.0017	0.000480111	239.205	0.000573449
126.668	12.9129	250.856	0.00129342	10.2307	0.00331917	242.851	0.00085773	31.0542	0.00068327	241.756	0.00068518	35.4117	0.00048023	238.588	0.000573062
127.23	12.8225	250.28	0.00129531	10.3086	0.00332843	242.318	0.00085168	31.4885	0.00068269	241.216	0.00068519	35.8187	0.000480276	237.949	0.000572631
127.76	12.7089	249.701	0.00129505	10.3878	0.00332311	241.763	0.00085702	32.0468	0.00068323	240.683	0.00068451	36.2281	0.000480387	237.308	0.000572329
128.303	12.6249	249.125	0.00129671	10.4674	0.00331819	241.213	0.00087155	32.5791	0.00068333	240.143	0.00068402	36.6383	0.000480438	236.675	0.000572227
128.852	12.567	248.53	0.00129865	10.5481	0.00332603	240.641	0.00085736	33.1022	0.00068328	239.603	0.00068301	37.0491	0.000480515	236.038	0.000571419
129.385	12.4726	247.955	0.00129864	10.6199	0.00332609	240.043	0.00085295	33.6346	0.0006832	239.077	0.00068302	37.4595	0.000480686	235.409	0.00057128
129.902	12.3732	247.327	0.00129986	10.6981	0.00331593	239.45	0.00086321	34.1734	0.00068333	238.538	0.00068293	37.8659	0.000480775	234.754	0.000570275
130.426	12.2388	246.782	0.00130247	10.7732	0.00332727	238.847	0.000852	34.7124	0.00068329	238.001	0.00068247	38.2752	0.000480935	234.115	0.000570816
130.967	12.1334	246.212	0.00130391	10.8539	0.00331535	238.215	0.00085439	35.256	0.00068375	237.473	0.0006824	38.6853	0.000481029	233.455	0.000570162
131.488	12.0603	245.621	0.00130596	10.9313	0.00331706	237.578	0.00086314	35.799	0.00068353	236.949	0.00068188	39.0944	0.000481145	232.823	0.000569368
132.023	11.967	245.035	0.00130707	11.01	0.00332237	236.912	0.00087131	36.3374	0.00068364	236.418	0.00068128	39.5039	0.000481257	232.203	0.000569177
132.541	11.8797	244.457	0.0013108	11.0878	0.00331654	236.245	0.00084359	36.8759	0.00068373	235.891	0.00068121	39.9127	0.000481401	231.555	0.000568656
133.069	11.7843	243.882	0.00131138	11.163	0.00332474	235.59	0.0008542	37.4124	0.00068385	235.356	0.0006808	40.3221	0.000481551	230.932	0.000568963
133.595	11.6751	243.299	0.00131075	11.2432	0.00332667	234.9	0.00085669	37.9521	0.00068387	234.833	0.00068008	40.7324	0.000481573	230.295	0.000568587
134.119	11.5873	242.706	0.00131447	11.3243	0.00331514	234.222	0.0008516	38.49	0.00068394	234.31	0.00067988	41.1416	0.00048177	229.669	0.000567997
134.636	11.4595	242.135	0.00131813	11.4024	0.00331628	233.533	0.00086003	39.018	0.00068543	233.796	0.00067948	41.5494	0.000481863	229.037	0.000567189
135.163	11.3416	241.548	0.00131774	11.4772	0.00331799	232.847	0.00085837	39.5503	0.00068441	233.269	0.00067894	41.9583	0.000481979	228.4	0.000566767
135.684	11.1854	240.977	0.0013212	11.5527	0.00332178	232.162	0.00085787	40.0893	0.0006847	232.742	0.00067848	42.3669	0.00048219	227.748	0.000566738
136.228	11.0215	240.392	0.00132449	11.6311	0.00331907	231.458	0.00085386	40.6249	0.00068482	232.22	0.00067813	42.7767	0.000482318	227.128	0.000566961
136.738	10.9493	239.81	0.00132738	11.7119	0.00331623	230.761	0.00084793	41.1583	0.0006848	231.696	0.00067776	43.1853	0.000482464	226.51	0.000565714
137.256	10.861	239.226	0.00133081	11.7926	0.00332532	230.063	0.00085712	41.6911	0.00068493	231.166	0.00067788	43.5943	0.000482655	225.877	0.000565295
137.775	10.7916	238.633	0.00133459	11.8713	0.00331071	229.359	0.00085851	42.2259	0.00068511	230.636	0.00067673	44.0042	0.000482748	225.254	0.000565415
138.302	10.6786	238.057	0.0013387	11.9485	0.00331958	228.681	0.00086576	42.7575	0.00068471	230.106	0.00067686	44.4156	0.000482874	224.623	0.000564578
138.852	10.5576	237.479	0.00134066	12.0295	0.00332011	227.972	0.00085747	43.2874	0.00068476	229.564	0.00067633	44.8255	0.000483087	223.994	0.000564402
139.367	10.4179	236.903	0.00134535	12.103	0.00332415	227.267	0.00085826	43.8191	0.00068503	229.032	0.00067606	45.2336	0.000483159	223.366	0.000564343
139.896	10.2986	236.333	0.00134858	12.1788	0.00331384	226.572	0.00086094	44.3471	0.00068523	228.487	0.00067559	45.6431	0.000483365	222.733	0.000563643
140.433	10.2022	235.758	0.00135294	12.2512	0.00331885	225.861	0.00086783	44.8809	0.00068528	227.929	0.00067459	46.0514	0.000483515	222.091	0.000562866
140.961	10.1094	235.185	0.00135658	12.3278	0.00331979	225.162	0.00086096	45.4066	0.00068541	227.417	0.00067326	46.4622	0.000483726	221.446	0.000562648
141.5	9.98948	234.6	0.00135986	12.3999	0.00331893	224.473	0.00086245	45.9389	0.00068549	226.869	0.00067345	46.8683	0.0004838	220.816	0.000562489
142.005	9.86163	234.053	0.00136203	12.4778	0.0033132	223.77	0.00085385	46.472	0.00068578	226.312	0.0006764	47.2744	0.000483949	220.19	0.000561847
142.54	9.75152	233.481	0.00136735	12.5545	0.00332099	223.075	0.00086424	46.9992	0.00068598	225.748	0.00067032	47.6816	0.000484109	219.575	0.000560738
143.062	9.62719	232.91	0.00137316	12.631	0.00331519	222.369	0.00086803	47.5285	0.00068589	225.166	0.00067117	48.0904	0.000484336	218.946	0.000560485
143.579	9.52003	232.338	0.00137845	12.7042	0.0033194	221.695	0.00086436	48.0567	0.00068613	224.569	0.00067157	48.4992	0.000484498	218.286	0.000560844
144.106	9.40545	231.772	0.00138466	12.7838	0.00331411	221.021	0.00086288	48.588	0.00068645	223.966	0.00066533	48.9073	0.000484623	217.668	0.00055974
144.636	9.2595	231.188	0.00139042	12.8589	0.00331455	220.32	0.00085772	49.1176	0.00068658	223.363	0.00067206	49.3159	0.000484856	217.041	0.000559358
145.165	9.1164	230.615	0.00139697	12.9369	0.00331272	219.635	0.00087423	49.6476	0.00068679	222.738	0.00067346	49.7237	0.000485017	216.421	0.000559595
145.685	9.00367	230.01	0.0014016	13.0141	0.00332113	218.934	0.00086477	50.1786	0.00068722	222.096	0.00066752	50.1297	0.000485163	215.796	0.000558706
146.206	8.8746	229.447	0.0014084	13.0942	0.00331677	218.209	0.00086573	50.7042	0.00068718	221.431	0.00067098	50.5362	0.000485365	215.148	0.000558215
146.727	8.74669	228.891	0.00141553	13.1692	0.00330597	217.52	0.0008629	51.2366	0.00068736	220.773	0.00067551	50.9413	0.000485494	214.528	0.000557585
147.273	8.60983	228.329	0.00142599	13.2434	0.00331613	216.832	0.00086676	51.7661	0.00068779	220.104	0.00067074	51.3478	0.000485668	213.885	0.000557617
147.809	8.50836	227.767	0.00143589	13.3189	0.00331731	216.14	0.00086446	52.2947	0.00068806	219.445	0.00067081	51.7534	0.000485878	213.252	0.000557325
148.347	8.34746	227.204	0.00144592	13.395	0.00331733	215.446	0.00086461	52.8223	0.00068813	218.777	0.0006731	52.1589	0.000486037	212.633	0.000556528
148.872	8.26472	226.643	0.00145659	13.4799	0.00331485	214.77	0.00085924	53.3561	0.00068845	218.125	0.00067064	52.5672	0.00048625	211.998	0.000556339
149.39	8.1321	226.124	0.00146538	13.5555	0.00332319	214.093	0.00086515	53.8845	0.00068852	217.453	0.00067226	52.9739	0.000486406	211.375	0.000556173
149.917	8.03311	225.57	0.00148087	13.6279	0.00331464	213.407	0.00086246	54.4158	0.00068877	216.772	0.00067218	53.3809	0.000486582	210.743	0.00055518
150.455	7.89732	225.011	0.00149175	13.7079	0.00331306	212.724	0.00086644	54.9459	0.00068903	216.097	0.00067173	53.7882	0.000486798	210.123	0.000555245
150.988	7.76551	224.391	0.00150275	13.783	0.00331551	212.087	0.00086535	55.4776	0.00068936	215.418	0.00067271	54.194	0.000487055	209.497	0.000554763
151.511	7.64398	223.829	0.00151836	13.8552	0.00331569	211.403	0.00086407	56.0098	0.00068951	214.717	0.00066967	54.5983	0.000487172	208.869	0.000554078
152.039	7.52209	223.269	0.00153098	13.9288	0.00331835	210.729	0.00086824	56.5406	0.0006898	214.036	0.00067255	55.0039	0.000487407	208.224	0.00055395
152.573	7.3568	222.716	0.00154388	14.0008	0.00331572	210.06	0.00086202	57.0708	0.00069002	213.366	0.00067035	55.4092	0.000487518	207.598	0.000553101
153.09	7.20831	222.14	0.00156046	14.0734	0.00331424	209.359	0.00086842	57.6033	0.00069028	212.683	0.00067072	55.8148	0.000487786	206.972	0.000552766
153.614	7.07704	221.588	0.00157504	14.1513	0.0033167	208.686	0.00086773	58.1381	0.00069049	212.038	0.00066986	56.2181	0.000487979	206.351	0.0005521
154.145	6.94796	221.032	0.00159183	14.2286	0.00331545	208.02	0.00086673	58.6619	0.00069092	211.341	0.00066958	56.625	0.000488146	205.732	0.000551856
154.674	6.75059	220.449	0.00160492	14.3038	0.0033167	207.342	0.00087205	59.1877	0.00069118	210.663	0.00066963	57.0314	0.000488358	205.119	0.000551639
155.194	6.63624	219.901	0.00161935	14.3769	0.00332265	206.639	0.00086887	59.7145	0.00069142	210.002	0.00066889	57.4377	0.000488568	204.5	0.000550881
155.724	6.51275	219.356	0.00164057	14.4488	0.00331405	205.969	0.00086476	60.2384	0.00069164	209.297	0.00066872	57.8421	0.00048871	203.871	0.000550744
156.252	6.40693	218.782	0.00166491	14.5214	0.00331014	205.31	0.00086908	60.7633	0.00069199	208.626	0.00066896	58.2482	0.000488959	203.259	0.000550512
156.781	6.28861	218.193	0.0016883	14.5951	0.00331203	204.658	0.00086816	61.2927	0.00069232	207.946	0.00066901	58.6526	0.000489167	202.537	0.000549806
157.314	6.16104	217.621	0.00171553	14.6685	0.00331666	203.985	0.00086825	61.8213	0.00069266	207.292	0.00066755	59.0583	0.000489351	201.916	0.00054979
157.853	6.05034	217.047	0.00174121	14.7435	0.00331868	203.328	0.00086538	62.3529	0.00069274	206.622	0.00066861	59.4623	0.000489601	201.27	0.000549332
158.381	5.97143	216.462	0.00176965	14.8174	0.0033172	202.663	0.00086866	62.8824	0.00069324	205.955	0.00066907	59.8671	0.000489756	200.654	0.00054847
158.888	5.86576	215.868	0.00179454	14.8916	0.00331979	201.996	0.00086899	63.4066	0.00069342	205.292	0.00066896	60.2725	0.000489967	200.026	0.000548212
159.407	5.74255	215.265	0.00182872	14.9624	0.00332018	201.342	0.00086935	63.9334	0.0006937	204.628	0.00066781	60.6766	0.000490156	199.419	0.000547808
159.925	5.62999	214.725	0.00187831	15.0336	0.00331742	200.717	0.00086887	64.4575	0.00069414	203.946	0.00066891	61.0821	0.000490413	198.786	0.000547335
160.428	5.52967	214.083	0.00191598	15.1049	0.00331545	200.066	0.00087033	64.9815	0.00069439	203.298	0.00066773	61.4909	0.00049067	198.164	0.000547382
160.954	5.42436	213.42	0.00199245	15.1779	0.00331319	199.421	0.00087183	65.5086	0.00069477	202.645	0.0006679	61.8973	0.000490862	197.519	0.000547362
161.496	5.33021	212.767	0.00205104	15.2488	0.00331653	198.773	0.00087112	66.0408	0.00069513	202	0.0006667	62.3023	0.000491025	196.905	0.000546284
162.014	5.21821	212.087	0.00212695	15.3208	0.00331888	198.135	0.00087259	66.5644	0.0006955	201.347	0.00066596	62.7074	0.000491256	196.293	0.000545574
162.538	5.09332	211.423	0.00217496	15.3921	0.00331784	197.512	0.00087395	67.0956	0.00069582	200.709	0.00066601	63.1123	0.000491469	195.685	0.000546024
163.056	4.98591	210.703	0.00224089	15.4639	0.0033177	196.887	0.00087112	67.6202	0.00069571	200.08	0.00066634	63.5231	0.000491668	195.098	0.000545306
163.578	4.89353	210.008	0.00231259	15.5382	0.00331427	196.251	0.00087345	68.1382	0.00069636	199.45	0.00066507	63.9296	0.000491877	194.479	0.000545013
164.091	4.78857	209.27	0.00238367	15.6094	0.00332085	195.624	0.00087488	68.6678	0.00069655	198.821	0.0006651	64.3353	0.000492126	193.88	0.000544443
164.609	4.66983	208.564	0.00246703	15.6751	0.00331667	195.005	0.00087277	69.1969	0.00069688	198.172	0.00066492	64.7433	0.000492335	193.267	0.000544598
165.13	4.56282	207.815	0.0025767	15.7452	0.00332399	194.36	0.00087424	69.7269	0.00069737	197.543	0.00066514	65.1503	0.000492525	192.656	0.000543673
165.664	4.46268	207.063	0.00266749	15.82	0.00331955	193.715	0.00087594	70.2532	0.0006978	196.932	0.00066421	65.555	0.000492789	192.042	0.000543679
166.182	4.35702	206.381	0.00275155	15.891	0.00331616	193.094	0.00087537	70.7839	0.0006982	196.312	0.00066399	65.9602	0.000492957	191.432	0.000542923
166.705	4.26213	205.649	0.00286574	15.9646	0.00331526	192.473	0.00087558	71.3113	0.00069836	195.687	0.00066454	66.3676	0.000493237	190.825	0.000542294
167.222	4.15899	204.864	0.0029913	16.035	0.00332052	191.851	0.00087817	71.84	0.00069906	195.062	0.0006647	66.7737	0.000493469	190.21	0.000542563
167.755	4.05808	204.136	0.00309965	16.1048	0.00331833	191.274	0.00087786	72.3665	0.00069929	194.439	0.00066405	67.1808	0.000493669	189.59	0.000541548
168.271	3.95803	203.39	0.0032497	16.1748	0.00331688	190.663	0.00087562	72.889	0.00069982	193.823	0.00066384	67.5874	0.000493935	188.976	0.000541208
168.801	3.8593	202.636	0.00339101	16.2449	0.00332004	190.03	0.00087981	73.4228	0.00070019	193.209	0.0006637	67.9953	0.000494209	188.353	0.00054121
169.315	3.76622	201.851	0.00355804	16.3172	0.00331382	189.406	0.00088218	73.9492	0.00070036	192.598	0.00066373	68.5091	0.000494462	187.769	0.000540495
169.843	3.64018	201.072	0.003715	16.3879	0.00331891	188.801	0.00088244	74.4809	0.00070087	191.994	0.00066319	69.0332	0.000494786	187.14	0.000540465
170.355	3.52887	200.321	0.00389115	16.4572	0.00331732	188.174	0.00088286	75.0034	0.0007013	191.382	0.00066286	69.5534	0.000495135	186.532	0.000539713
170.89	3.44453	199.587	0.00406917	16.5277	0.00331847	187.548	0.00088105	75.5299	0.00070189	190.775	0.00066185	70.0737	0.000495474	185.9	0.000539882
171.413	3.35353	198.782	0.00425244	16.5929	0.00331526	186.928	0.00088884	76.0497	0.00070203	190.183	0.00066197	70.5977	0.000495747	185.287	0.000539343
171.929	3.26738	198.055	0.00441419	16.6634	0.00331985	186.294	0.00088815	76.5784	0.00070265	189.601	0.00066193	71.1161	0.00049602	184.638	0.000538826
172.439	3.18261	197.327	0.00459152	16.7326	0.00332091	185.686	0.00089134	77.1003	0.00070288	189.001	0.0006616	71.6423	0.000496422	184.025	0.000538456
172.975	3.09471	196.58	0.00476639	16.8009	0.00332159	185.067	0.00089337	77.6254	0.00070363	188.419	0.00066116	72.1717	0.0004967	183.394	0.000537932
173.502	3.00863	195.892	0.00493831	16.8672	0.00331547	184.467	0.00089587	78.1451	0.00070389	187.819	0.00066114	72.6977	0.000496988	182.784	0.000537822
174.042	2.92652	195.148	0.00514884	16.9345	0.00332092	183.866	0.00089527	78.6638	0.00070453	187.23	0.00066087	73.222	0.000497306	182.161	0.000537353
174.578	2.83781	194.422	0.00533165	17.006	0.00331306	183.262	0.00089719	79.1918	0.00070475	186.645	0.00066041	73.7456	0.000497642	181.561	0.000536818
175.085	2.77446	193.621	0.00553501	17.0754	0.00332383	182.649	0.00089931	79.7118	0.00070519	186.064	0.00066122	74.2731	0.000498033	180.976	0.000537335
175.619	2.69985	192.86	0.00576224	17.1435	0.00331672	182.042	0.0008993	80.2235	0.00070577	185.48	0.00066094	74.791	0.000498324	180.355	0.000535756
176.147	2.6245	192.137	0.00600135	17.213	0.00331872	181.439	0.0009007	80.7496	0.00070625	184.905	0.00066108	75.3151	0.000498687	179.776	0.000535723
176.695	2.55504	191.359	0.00629286	17.282	0.00332524	180.838	0.00090235	81.28	0.00070679	184.312	0.00066054	75.8414	0.000498989	179.17	0.000535595
177.226	2.45952	190.631	0.0065535	17.3506	0.00331982	180.24	0.00090416	81.8098	0.00070707	183.743	0.00066039	76.3659	0.000499391	178.575	0.000535061
177.744	2.38953	189.909	0.00678951	17.418	0.00331814	179.628	0.00090474	82.3374	0.00070739	183.174	0.00065996	76.8872	0.000499669	177.971	0.000534782
178.264	2.31843	189.134	0.00707958	17.4864	0.00331704	179.023	0.00090534	82.8642	0.00070797	182.597	0.00066008	77.4081	0.000500054	177.379	0.000534516
178.794	2.23983	188.412	0.0073782	17.5533	0.00332242	178.414	0.00090627	83.3953	0.00070834	182.027	0.00065982	77.9478	0.0005006	176.777	0.00053403
179.327	2.1722	187.719	0.00768111	17.6215	0.00332958	177.814	0.00090852	83.9271	0.00070879	181.449	0.00065958	78.4727	0.000500732	176.18	0.000533676
179.872	2.10983	187.021	0.00795665	17.6889	0.00332142	177.211	0.00091023	84.4575	0.00070914	180.877	0.00065942	78.9967	0.000501084	175.58	0.000533411
180.365	2.03412	186.312	0.00829263	17.7574	0.0033257	176.605	0.00091235	84.9846	0.00070985	180.332	0.00065913	79.5172	0.000501339	174.976	0.000533063
180.887	1.95969	185.603	0.00864999	17.8238	0.00331978	176.001	0.00091332	85.5184	0.00071026	179.766	0.00065914	80.0429	0.000501708	174.36	0.000532699
181.422	1.9015	184.851	0.00896014	17.8895	0.003322	175.409	0.00091479	86.0526	0.0007107	179.204	0.00065913	80.5703	0.000502175	173.77	0.000532093
181.936	1.83906	184.154	0.00937459	17.9557	0.00332083	174.817	0.00091719	86.5753	0.00071106	178.639	0.00065894	81.0922	0.00050253	173.171	0.000531741
182.474	1.7815	183.442	0.00969275	18.0195	0.00332117	174.217	0.00091916	87.1061	0.00071165	178.075	0.00065857	81.6108	0.000502813	172.569	0.000531585
182.997	1.72031	182.753	0.0100208	18.0851	0.00332229	173.619	0.00092182	87.6356	0.00071213	177.507	0.00065809	82.1396	0.000503214	171.96	0.000530898
183.541	1.66305	182.054	0.010355	18.1514	0.00332226	173.019	0.00092341	88.1634	0.00071251	176.943	0.00065815	82.6692	0.000503717	171.368	0.000530672
184.058	1.61013	181.362	0.0106886	18.2192	0.00331685	172.441	0.00092597	88.6882	0.00071299	176.375	0.00065742	83.1914	0.000503978	170.787	0.000530706
184.575	1.55563	180.666	0.011067	18.2835	0.00332461	171.85	0.00092838	89.2209	0.0007135	175.818	0.00065705	83.7208	0.000504315	170.193	0.000529999
185.099	1.50676	179.976	0.0112735	18.3499	0.0033214	171.258	0.00093124	89.7422	0.00071395	175.265	0.00065723	84.2391	0.000504715	169.598	0.000529329
185.624	1.45278	179.301	0.0116688	18.4143	0.00332701	170.657	0.00093286	90.2705	0.00071446	174.709	0.00065702	84.7616	0.000505028	169.008	0.000528995
186.154	1.39978	178.622	0.0120605	18.4804	0.00331717	170.198	0.00093436	90.7983	0.00071514	174.16	0.00065685	85.2833	0.000505523	168.413	0.000528709
186.673	1.34568	177.945	0.012504	18.5478	0.00331906	169.603	0.00093671	91.3208	0.00071539	173.611	0.00065668	85.8051	0.000505835	167.821	0.000528468
187.19	1.2855	177.204	0.0130152	18.6147	0.00331992	169.01	0.00093816	91.8543	0.00071583	173.063	0.00065669	86.3287	0.000506255	167.23	0.00052797
187.728	1.23623	176.497	0.0134703	18.68	0.00331756	168.407	0.00093986	92.3835	0.00071617	172.516	0.00065595	86.8493	0.000506676	166.638	0.000527426
188.284	1.19131	175.833	0.0139804	18.7445	0.00332429	167.816	0.00094239	92.9144	0.00071718	171.968	0.00065573	87.3753	0.000506999	166.047	0.000526989
188.784	1.14545	175.178	0.0144002	18.8091	0.00332015	167.234	0.00094465	93.442	0.00071744	171.418	0.00065564	87.8974	0.000507368	165.452	0.000526921
189.304	1.10065	174.465	0.0148862	18.8745	0.00332494	166.659	0.00094556	93.9669	0.00071799	170.879	0.00065549	88.4256	0.000507761	164.859	0.00052585
189.839	1.04989	173.793	0.0154423	18.9394	0.00332496	166.077	0.00094926	94.4964	0.00071865	170.33	0.00065518	88.9507	0.000508086	164.262	0.000525916
190.357	1.00074	173.111	0.0160513	19.0059	0.00332224	165.501	0.00095167	95.0145	0.0007192	169.777	0.00065479	89.4717	0.000508515	163.66	0.000525797
190.903	0.96549	172.437	0.0166465	19.0705	0.00331671	164.918	0.00095298	95.5376	0.00071994	169.233	0.00065489	89.9986	0.000508872	163.071	0.000525426
191.435	0.915931	171.764	0.0172016	19.1359	0.00332574	164.334	0.00095788	96.0667	0.00072057	168.686	0.00065452	90.5243	0.000509313	162.485	0.000524443
191.934	0.874745	171.098	0.0178282	19.2025	0.00332791	163.756	0.00096081	96.5922	0.00072093	168.137	0.00065433	91.0507	0.000509658	161.893	0.000524184
192.439	0.830703	170.457	0.0187419	19.2661	0.00332052	163.182	0.00096086	97.1229	0.00072158	167.589	0.00065368	91.571	0.000510018	161.302	0.000523841
192.944	0.787699	169.825	0.0194228	19.3314	0.00332694	162.598	0.00096408	97.6423	0.00072202	167.041	0.00065373	92.0989	0.000510342	160.714	0.000523579
193.495	0.745632	169.193	0.0203736	19.3962	0.00332519	162.002	0.00096518	98.1644	0.00072263	166.496	0.00065342	92.621	0.000510756	160.124	0.000523316
194.037	0.703747	168.544	0.0215506	19.4595	0.00332498	161.427	0.00096893	98.6868	0.0007229	165.954	0.00065296	93.1486	0.000511138	159.536	0.000523627
194.567	0.653962	167.905	0.0226022	19.5253	0.00332552	160.862	0.00097199	99.2156	0.00072379	165.41	0.0006525	93.6721	0.000511451	158.949	0.000522281
195.095	0.619866	167.254	0.0237291	19.5902	0.00331988	160.256	0.00097462	99.7432	0.00072396	164.867	0.00065265	94.1927	0.000511867	158.361	0.000522426
195.624	0.57804	166.623	0.024732	19.6535	0.00331842	159.669	0.00097696	100.272	0.00072463	164.324	0.00065236	94.7214	0.000512285	157.758	0.000521992
196.17	0.543625	165.912	0.025828	19.7176	0.00332511	159.093	0.00098044	100.803	0.00072516	163.785	0.00065221	95.2469	0.000512609	157.167	0.000521438
196.686	0.506807	165.246	0.0270586	19.7813	0.00332659	158.516	0.00098383	101.33	0.00072569	163.246	0.00065185	95.7698	0.000513072	156.585	0.000520788
197.205	0.475127	164.635	0.0281526	19.8464	0.0033205	157.921	0.00098697	101.855	0.00072597	162.691	0.0006518	96.2942	0.000513353	155.994	0.000520669
197.736	0.445398	164.005	0.0291934	19.9097	0.00331777	157.33	0.00099018	102.375	0.00072639	162.15	0.0006516	96.8105	0.000513855	155.407	0.000520096
198.272	0.420218	163.36	0.0302131	20.1193	0.00333057	156.744	0.00099411	102.897	0.00072705	161.605	0.0006516	97.3318	0.000514223	154.816	0.000520018
198.821	0.388335	162.75	0.0313753	20.3331	0.00332753	156.17	0.00099747	103.421	0.0007275	161.069	0.00065137	97.858	0.000514549	154.216	0.000519428
199.336	0.364163	162.112	0.0327632	20.5444	0.00332966	155.589	0.00099986	103.947	0.00072792	160.531	0.00065102	98.3832	0.000514927	153.628	0.000518926
199.879	0.33542	161.494	0.0341867	20.7569	0.00332766	154.994	0.00100407	104.467	0.00072813	159.995	0.00065065	98.9072	0.00051535	153.036	0.000518497
200.429	0.316077	160.879	0.0357237	20.9694	0.0033285	154.42	0.00100851	104.986	0.00072866	159.46	0.00065074	99.4275	0.000515714	152.442	0.00051845
200.967	0.28895	160.23	0.0371391	21.1807	0.00332715	153.825	0.00101376	105.516	0.00072936	158.919	0.00065027	99.9487	0.000516131	151.849	0.00051783
201.5	0.259905	159.65	0.0387484	21.4607	0.00321351	153.254	0.00101877	106.041	0.00072958	158.386	0.00065014	100.472	0.000516518	151.255	0.000517607
202.025	0.247546	159.036	0.0400435	21.8292	0.00323866	152.658	0.00102344	106.553	0.00073007	157.853	0.00064988	100.996	0.000516913	150.675	0.000516835
202.565	0.230268	158.472	0.0417749	22.1801	0.00324597	152.075	0.0010283	107.072	0.00073057	157.315	0.00064981	101.526	0.000517325	150.086	0.000517102
203.092	0.211614	157.856	0.0434485	22.4934	0.00326004	151.507	0.00103283	107.603	0.00073093	156.782	0.00064934	102.04	0.000517729	149.5	0.000516358
203.646	0.191665	157.268	0.0461878	22.7614	0.00327639	150.94	0.00103794	108.131	0.00073157	156.251	0.00064939	102.561	0.000518061	148.908	0.000515998
204.162	0.178612	156.668	0.0479069	23.0028	0.00329184	150.372	0.00103996	108.647	0.00073182	155.707	0.00064945	103.088	0.000518489	148.332	0.000515695
204.673	0.16583	156.088	0.0500511	23.2255	0.00328976	149.81	0.00104581	109.167	0.00073235	155.176	0.00064955	103.619	0.000518899	147.723	0.00051518
205.224	0.153442	155.492	0.0519166	23.4457	0.00330122	149.235	0.00105034	109.692	0.00073264	154.644	0.00064978	104.15	0.000519359	147.141	0.000514781
205.792	0.140874	154.891	0.0543552	23.6711	0.00331703	148.694	0.00105604	110.209	0.00073325	154.114	0.00064935	104.672	0.0005197	146.553	0.000514456
206.355	0.129126	154.301	0.0559182	23.9067	0.00332975	148.125	0.00105906	110.727	0.00073368	153.585	0.00064948	105.201	0.000520085	145.966	0.00051395
206.915	0.118854	153.714	0.0583774	24.1588	0.00331964	147.563	0.00106423	111.258	0.00073379	153.052	0.0006496	105.725	0.000520525	145.374	0.000513853
207.435	0.107877	153.115	0.0614934	24.4138	0.00330225	147.024	0.00106841	111.774	0.00073435	152.516	0.0006495	106.246	0.000521003	144.795	0.000513234
207.972	0.0985639	152.534	0.0639192	24.6624	0.00330833	146.449	0.00107567	112.291	0.00073486	151.979	0.00064947	106.77	0.000521354	144.211	0.000512857
208.54	0.0909141	151.963	0.0662333	24.9291	0.00330303	145.884	0.00107969	112.8	0.00073518	151.444	0.00064946	107.295	0.000521792	143.621	0.000512445
209.062	0.0843371	151.385	0.0686128	25.1888	0.0032967	145.315	0.00108531	113.338	0.00073544	150.906	0.00064955	107.811	0.000522156	143.033	0.000512107
209.59	0.0762723	150.816	0.0704825	25.4416	0.00334294	144.751	0.00109238	113.854	0.00073582	150.372	0.00064943	108.327	0.000522508	142.456	0.000511734
210.116	0.0719326	150.236	0.0735492	25.7049	0.00326732	144.188	0.00109681	114.372	0.00073619	149.835	0.00064904	108.853	0.000522867	141.872	0.00051152
210.638	0.0656094	149.651	0.0758885	25.9667	0.00329716	143.619	0.00110166	114.899	0.00073655	149.312	0.00064871	109.376	0.000523328	141.274	0.000511119
211.181	0.0611334	149.082	0.0789103	26.228	0.00328325	143.064	0.00110776	115.422	0.00073667	148.773	0.00064863	109.899	0.000523654	140.681	0.000510568
211.712	0.0554988	148.524	0.0817841	26.4851	0.00326608	142.497	0.00111381	115.944	0.00073702	148.24	0.00064837	110.424	0.000524033	140.087	0.000509803
212.23	0.0530849	147.949	0.0841634	26.7229	0.00331293	141.924	0.00111905	116.468	0.00073732	147.708	0.00064876	110.957	0.000524485	139.504	0.000509954
212.754	0.0484715	147.39	0.0875599	26.9794	0.00330023	141.36	0.0011287	116.993	0.00073767	147.171	0.00064856	111.479	0.000524858	138.909	0.000509729
213.293	0.0449895	146.825	0.090324	27.2304	0.00329294	140.788	0.00113365	117.511	0.00073841	146.63	0.00064835	112.007	0.000525196	138.326	0.000509346
213.565	0.0434053	146.263	0.0932857	27.4807	0.00331893	140.191	0.00113918	118.033	0.00073877	146.099	0.0006483	112.526	0.000525617	137.724	0.000509007
214.096	0.0402412	145.682	0.0969993	27.732	0.00330608	139.609	0.0011459	118.557	0.00073908	145.569	0.00064813	113.054	0.000526092	137.143	0.000508446
214.633	0.0375877	145.109	0.101147	27.9764	0.00329066	139.051	0.00115307	119.07	0.00073925	145.04	0.0006478	113.57	0.000526488	136.55	0.000508226
215.146	0.0349233	144.551	0.104765	28.2217	0.0032957	138.489	0.00116109	119.602	0.00073987	144.498	0.00064872	114.095	0.000526865	135.952	0.000507988
215.669	0.0324713	143.986	0.108056	28.4662	0.00330915	137.925	0.00116744	120.12	0.00073996	143.952	0.00064888	114.62	0.000527272	135.353	0.000507754
216.236	0.0301368	143.407	0.11177	28.7094	0.00329632	137.353	0.00117262	120.651	0.0007401	143.4	0.00064758	115.155	0.00052773	134.768	0.000507473
216.755	0.0279628	142.84	0.115977	28.9518	0.00327688	136.787	0.00117926	121.543	0.00074021	142.831	0.00064613	115.679	0.00052805	134.183	0.000507084
217.286	0.0260271	142.277	0.121085	29.1808	0.00331913	136.228	0.00118704	122.067	0.0007406	142.256	0.00064863	116.2	0.000528466	133.6	0.000506289
217.807	0.0239715	141.732	0.125701	29.4248	0.00331043	135.657	0.00119688	122.613	0.00074056	141.66	0.00065045	116.712	0.000528859	133.042	0.000506658
218.328	0.0224238	141.18	0.130404	29.6666	0.00331476	135.085	0.00120347	123.152	0.00074212	141.061	0.00064607	117.241	0.00052926	132.46	0.000505903
218.842	0.0206325	140.635	0.13424	29.9087	0.00334228	134.527	0.00121104	123.683	0.00074241	140.437	0.00064755	117.772	0.000529702	131.888	0.000505621
219.463	0.0189938	140.075	0.138896	30.1514	0.00331851	133.952	0.00121669	124.192	0.00074251	139.813	0.00064673	118.294	0.00053008	131.308	0.000505101
219.998	0.017534	139.522	0.14412	30.3916	0.00332306	133.377	0.00122637	124.717	0.00074273	139.187	0.00064643	118.821	0.000530457	130.731	0.000504842
220.52	0.0163775	138.953	0.149876	30.6314	0.00330503	132.806	0.00123401	125.246	0.00074294	138.541	0.00064588	119.334	0.000530787	130.138	0.000504454
221.022	0.0154048	138.408	0.155233	30.8732	0.00331378	132.27	0.00124225	125.774	0.00074306	137.896	0.00064658	119.861	0.00053123	129.551	0.000504062
221.56	0.0142479	137.867	0.161343	31.1126	0.00332591	131.724	0.00125035	126.294	0.00074304	137.259	0.00064691	120.39	0.000531672	128.959	0.000503805
222.066	0.0134572	137.288	0.169366	31.3532	0.00332944	131.179	0.00125843	126.82	0.00074323	136.61	0.00064691	121.199	0.000531857	128.364	0.00050336
222.583	0.0123118	136.746	0.176058	31.5937	0.00335525	130.624	0.0012691	127.34	0.00074369	135.953	0.00064648	121.719	0.00053234	127.771	0.000503
223.109	0.0114623	136.186	0.181124	31.8371	0.00333342	130.067	0.00127874	127.863	0.00074351	135.296	0.00064737	122.269	0.000532685	127.18	0.000502786
223.584	0.0104493	135.64	0.186633	32.0789	0.00332834	129.514	0.0012855	128.375	0.00074364	134.627	0.00064713	122.824	0.000533115	126.581	0.000502586
224.104	0.0101151	135.114	0.188977	32.3207	0.00332622	128.969	0.0012937	128.865	0.00074367	133.953	0.00064723	123.345	0.000533503	125.985	0.000502354
224.64	0.00962367	134.582	0.193765	32.5618	0.00332881	128.417	0.00130239	129.321	0.00074389	133.27	0.00064679	123.859	0.000533887	125.38	0.00050226
225.154	0.00896316	134.033	0.199623	32.8025	0.00331354	127.863	0.00130647	129.861	0.00074376	132.613	0.00064695	124.415	0.000534301	124.781	0.000501846
225.676	0.00835762	133.472	0.205226	33.0443	0.00334361	127.315	0.00132214	130.377	0.00074396	131.935	0.00064671	124.919	0.000534725	124.16	0.000501564
226.195	0.00781929	132.891	0.211586	33.2887	0.0033574	126.754	0.00133014	130.896	0.00074424	131.255	0.00064667	125.422	0.00053516	123.554	0.000501284
226.745	0.00733219	132.303	0.217396	33.5304	0.0033519	126.198	0.00134146	131.42	0.0007443	130.57	0.00064669	125.941	0.000535565	122.941	0.000501201
227.275	0.00690083	131.73	0.224726	33.7734	0.00335248	125.653	0.00134837	131.951	0.00074489	129.873	0.00064699	126.473	0.000535942	122.322	0.000506813
227.782	0.00658512	131.139	0.233234	34.0166	0.00335414	125.104	0.0013593	132.471	0.00074504	129.2	0.00064685	126.996	0.00053643	121.728	0.000494981
228.309	0.00613637	130.553	0.242812	34.253	0.00335646	124.557	0.00137066	132.987	0.0007455	128.533	0.00064685	127.517	0.000536815	121.102	0.000500176
228.834	0.00582348	129.956	0.250729	34.4923	0.00335679	123.995	0.00137975	133.499	0.0007456	127.861	0.00064678	128.057	0.000537161	120.463	0.000499809
229.349	0.00559816	129.342	0.257227	34.7327	0.00334668	123.439	0.00139093	134.016	0.00074563	127.199	0.00064669	128.55	0.000537569	119.857	0.000499535
229.891	0.00526965	128.718	0.263211	34.9764	0.00335122	122.876	0.00140158	134.543	0.00074594	126.515	0.00064969	129.098	0.00053794	119.286	0.000503038
230.384	0.00503922	128.122	0.268768	35.2129	0.00336014	122.322	0.00140919	135.053	0.0007459	125.806	0.00065015	129.621	0.000538409	118.675	0.000502777
230.911	0.00482541	127.486	0.286143	35.4505	0.00335522	121.767	0.00141915	135.716	0.0007461	125.089	0.00065042	130.148	0.000538881	118.066	0.00050244
231.434	0.00448543	126.843	0.299395	35.6846	0.00333731	121.209	0.00143187	136.251	0.00074619	124.367	0.00065027	130.684	0.000539315	117.465	0.000501803
231.977	0.00424712	126.214	0.311017	35.9181	0.00337057	120.647	0.00144197	136.784	0.00074628	123.652	0.00065391	131.209	0.000539801	116.874	0.00050159
232.067	0.00416639	125.571	0.321587	36.1526	0.00331954	120.082	0.0014412	137.278	0.00074652	122.723	0.00065383	131.734	0.000540137	116.273	0.000502359
232.589	0.00392767	124.914	0.330788	36.3896	0.00338134	119.517	0.00146271	137.887	0.00074681	122.048	0.00065368	132.255	0.000540547	115.68	0.000500865
233.106	0.00379562	124.237	0.346431	36.6264	0.00336095	118.95	0.0014725	138.454	0.00074731	121.32	0.00065349	132.763	0.000540948	115.082	0.000500137
233.188	0.00376582	123.561	0.362858	36.8634	0.00335651	118.458	0.00148376	138.991	0.0007473	120.556	0.00065359	133.301	0.000541354	114.478	0.000499943
233.665	0.00362483	122.906	0.387796	37.0995	0.00335993	117.872	0.0014989	139.503	0.00074764	119.789	0.00065344	133.801	0.000541631	113.882	0.000499437
234.178	0.00347311	122.219	0.406304	37.3354	0.00336491	117.28	0.00151649	140.013	0.00074738	119.026	0.00065319	134.337	0.000542141	113.284	0.000498986
234.686	0.00333711	121.498	0.425429	37.571	0.00337987	116.689	0.00153421	140.525	0.00074773	118.237	0.00065365	134.868	0.000542519	112.674	0.000498578
235.229	0.00321962	120.836	0.45107	37.8081	0.00334696	116.081	0.00154336	141.045	0.00074767	117.491	0.00065388	135.397	0.00054292	112.062	0.000498047
235.757	0.00308877	120.135	0.475336	38.0477	0.0033653	115.442	0.00155303	141.56	0.00074804	116.756	0.00065385	135.914	0.000543283	111.479	0.000497807
236.106	0.00302378	119.422	0.502069	38.2833	0.00336916	114.807	0.00157323	142.098	0.00074809	115.996	0.0006538	136.441	0.000543734	110.886	0.000497423
236.624	0.00292763	118.685	0.532642	38.5214	0.00337189	114.156	0.0015867	142.67	0.00074842	115.258	0.00065596	136.981	0.000544136	110.297	0.000496951
237.116	0.00281962	117.971	0.563435	38.7584	0.0033622	113.498	0.00160738	143.193	0.00074849	114.533	0.00065641	137.515	0.000544558	109.703	0.000496523
237.643	0.00273017	117.24	0.585934	38.9971	0.00337089	112.826	0.00163271	143.754	0.00074845	113.804	0.00065641	138.047	0.000544919	109.111	0.000496276
238.174	0.0026334	116.533	0.615172	39.2294	0.00337769	112.147	0.00165361	144.379	0.00074838	113.095	0.00065662	138.576	0.00054543	108.525	0.000495882
238.689	0.00254366	115.804	0.652759	39.467	0.00339491	111.488	0.00166762	144.903	0.0007483	112.421	0.00065668	139.112	0.000545942	107.927	0.000495512
239.222	0.0024662	115.115	0.686635	39.703	0.00339267	110.819	0.00168709	145.463	0.00074857	111.769	0.0006569	139.653	0.000546335	107.318	0.000494943
239.74	0.00240722	114.411	0.713634	39.9412	0.00343984	110.16	0.00174579	146.072	0.0007485	111.084	0.00065677	140.179	0.000546657	106.72	0.000494679
240.048	0.00234437	113.704	0.749802	40.1784	0.00338652	109.492	0.00177279	146.611	0.00074856	110.436	0.00065686	140.709	0.000547009	106.131	0.000494446
240.559	0.0023147	112.99	0.78189	40.4139	0.00339295	108.845	0.00179299	147.141	0.00074838	109.808	0.00065642	141.23	0.000547484	105.532	0.00049398
241.084	0.00226132	112.343	0.806538	40.6505	0.00339174	108.208	0.00181213	147.64	0.00074841	109.166	0.00065646	141.826	0.000547744	104.933	0.000498112
241.606	0.00220731	111.677	0.84282	40.8849	0.00341721	107.58	0.00183947	148.168	0.00074825	108.547	0.00065663	142.372	0.000548279	104.343	0.000497807
242.116	0.0021584	111.037	0.878149	41.1191	0.00342101	106.942	0.00184898	148.694	0.00074833	107.927	0.00065662	142.912	0.000548623	103.76	0.000497467
242.634	0.00211313	110.383	0.913281	41.3534	0.00340529	106.309	0.00186354	149.231	0.00074832	107.317	0.00065688	143.46	0.000548977	103.177	0.00049717
243.155	0.00206002	109.709	0.953891	41.5877	0.00339788	105.947	0.00187376	149.749	0.00074836	106.724	0.00065731	143.981	0.000549447	102.593	0.000496753
243.68	0.00203104	109.068	1.00065	41.8187	0.00341344	105.321	0.00188753	150.231	0.00074832	106.137	0.00065842	144.522	0.00054988	102.005	0.000496374
244.199	0.00198726	108.443	1.0582	42.0543	0.00341719	104.717	0.00191319	150.762	0.00074786	105.545	0.00066248	145.041	0.000550404	101.425	0.000496065
244.743	0.00195314	107.816	1.11201	42.2897	0.00340366	104.114	0.00191783	151.299	0.00074797	104.96	0.00066214	145.557	0.000550712	100.85	0.000495741
245.258	0.00192579	107.192	1.15426	42.5293	0.00340367	103.509	0.00193022	151.875	0.00074814	104.387	0.00066251	146.102	0.000551117	100.274	0.000495454
245.779	0.00189975	106.581	1.19626	42.7619	0.00339971	102.894	0.0019455	152.412	0.00074775	103.816	0.00066269	146.626	0.000551464	99.6863	0.000494852
246.298	0.00186651	105.941	1.25102	42.9971	0.00342498	102.292	0.0019519	152.971	0.00074808	103.263	0.0006627	147.141	0.000551787	99.1216	0.000494652
246.808	0.00183958	105.304	1.29857	43.2284	0.00340616	101.692	0.00196919	153.524	0.00074794	102.7	0.00066358	147.645	0.000552257	98.5542	0.000494265
247.342	0.0018145	104.69	1.37107	43.4633	0.00343197	101.078	0.00208802	154.062	0.00074801	102.14	0.00066324	148.185	0.000552594	97.976	0.000493835
247.894	0.00178256	104.094	1.43975	43.7051	0.0034182	100.465	0.00213374	154.606	0.00074791	101.581	0.00066344	148.707	0.000553039	97.4091	0.000493534
248.421	0.00175552	103.504	1.49364	43.9402	0.00342193	99.8564	0.00216192	155.166	0.00074798	101.017	0.00066335	149.221	0.00055342	96.8333	0.000493256
248.938	0.00173577	102.865	1.59363	44.1764	0.00341612	99.2373	0.00219073	155.693	0.00074785	100.455	0.00066754	149.712	0.000553774	96.202	0.000493
249.456	0.00171492	102.269	1.67201	44.4097	0.00343664	98.6098	0.00220925	156.207	0.00074761	99.8939	0.00066809	150.236	0.000554185	95.6235	0.000492585
249.969	0.0016889	101.68	1.74369	44.6413	0.00342881	97.973	0.00223269	156.755	0.00074714	99.3338	0.00066855	150.766	0.000554564	95.064	0.000492242
250.519	0.00167018	101.047	1.80966	44.8729	0.00344978	97.3764	0.00223892	157.261	0.00074724	98.7739	0.00066896	151.299	0.000555176	94.4888	0.000491982
251.081	0.00165261	100.402	1.97161	45.1017	0.00342531	96.7467	0.00225246	157.789	0.00074718	98.2196	0.00066902	151.813	0.000555568	93.9158	0.000491705
251.606	0.00162717	99.7183	2.11423	45.3313	0.00341539	96.1615	0.00225785	158.31	0.00074712	97.6625	0.00066866	152.389	0.000555905	93.3438	0.000496918
252.147	0.00160761	99.0793	2.2127	45.5616	0.00345557	95.5734	0.00227693	158.854	0.00074701	97.1096	0.00066904	152.9	0.000556227	92.7628	0.000496489
252.645	0.00158913	98.3848	2.28531	45.7942	0.00345081	94.9411	0.00229686	159.411	0.00074696	96.5571	0.00067316	153.439	0.000556599	92.1739	0.000496307
253.176	0.00157904	97.7411	2.36	46.0246	0.0034283	94.3311	0.00237383	159.931	0.00074696	96.0053	0.00067349	154.017	0.00055702	91.6307	0.00049602
253.716	0.00156581	97.0491	2.43531	46.259	0.00344774	93.7374	0.00241512	160.461	0.00074666	95.4519	0.00067392	154.541	0.000557493	91.076	0.000495653
254.234	0.00155129	96.108	2.52214	46.4916	0.00344937	93.1473	0.00243374	161	0.00074622	94.8994	0.00067411	155.063	0.000557954	90.5224	0.00049532
254.78	0.00153426	95.4791	2.72493	46.7247	0.00345985	92.5025	0.00247759	161.55	0.00074625	94.3478	0.00067394	155.556	0.000558254	89.9506	0.000495164
255.306	0.00152192	94.8269	2.89757	46.9587	0.00343926	91.8741	0.0025093	162.07	0.00074596	93.7972	0.00067396	156.132	0.000558624	89.3788	0.000494647
255.836	0.0015083	94.1851	2.98926	47.1905	0.00347833	91.2597	0.00253348	162.608	0.00074562	93.2464	0.00067384	156.652	0.00055908	88.7846	0.000494559
256.397	0.0014962	93.5625	3.0858	47.422	0.00346667	90.6262	0.00255843	163.15	0.00074561	92.6962	0.00067432	157.182	0.000559404	88.207	0.000494328
256.909	0.00148089	92.9367	3.21223	47.6546	0.00346369	90.0302	0.00257675	163.685	0.00074526	92.15	0.00067401	157.691	0.000559773	87.6219	0.000494144
257.422	0.00147136	92.3229	3.34517	47.8894	0.0034787	89.4362	0.00259629	164.333	0.00074518	91.5985	0.00067407	158.219	0.000560081	87.0413	0.000493649
257.834	0.00145623	91.7069	3.55294	48.1226	0.00348983	88.8417	0.00261356	164.846	0.00074517	91.0352	0.00067395	158.744	0.000560446	86.5067	0.000493136
258.308	0.00144893	91.076	3.77638	48.3554	0.00344231	88.2531	0.00264189	165.379	0.00074487	90.47	0.00067431	159.263	0.000560986	85.9344	0.000493464
258.848	0.00144153	90.4292	3.92177	48.5915	0.00349662	87.6541	0.00263942	165.906	0.00074469	89.8951	0.00067445	159.763	0.000561226	85.3623	0.000492629
259.364	0.00143369	89.7272	4.11587	48.8251	0.00349153	87.0032	0.00261256	166.491	0.00074476	89.2383	0.00067438	160.34	0.000561669	84.756	0.000491061
259.895	0.00142447	89.1726	4.77947	49.0578	0.00345875	86.4156	0.00267472	167.016	0.00074411	88.6442	0.00067428	160.848	0.000562062	84.193	0.00049205
260.423	0.00141447	88.5616	5.17632	49.2913	0.00348428	85.816	0.00268454	167.564	0.00074437	88.0589	0.00067443	161.359	0.000562496	83.6365	0.000491622
260.954	0.00140684	87.9294	5.64542	49.5245	0.00348349	85.218	0.00273854	168.058	0.00074383	87.4461	0.00067459	161.912	0.000562936	83.0599	0.000491693
261.46	0.00139779	87.2758	6.00489	49.7604	0.00350313	84.5852	0.00277116	168.562	0.00074382	86.8651	0.00067401	162.449	0.000563275	82.473	0.000492673
261.977	0.00139044	86.5353	6.25657	49.9919	0.00350892	83.6751	0.0027993	169.101	0.00074358	86.2998	0.00067432	162.946	0.000563618	81.4637	0.000491864
262.505	0.00138039	85.8749	6.47882	50.2242	0.00347693	81.4506	0.0028112	169.66	0.00074342	85.7378	0.00067306	163.49	0.000563974	79.9156	0.000491989
263.01	0.0013716	84.1175	6.78813	50.4595	0.00347534	80.4682	0.00282288	170.156	0.00074333	85.1646	0.00067582	164.036	0.000564366	79.3643	0.000491773
263.524	0.00136509	81.8046	6.92194	50.6947	0.00349979	79.6446	0.00287747	170.698	0.00074316	84.5868	0.00067684	164.53	0.000564702	78.7802	0.00049129
264.055	0.00135909	81.0104	7.04522	50.9307	0.00352098	79.0065	0.00292307	171.289	0.000743	84.0213	0.00067693	165.059	0.000564981	77.759	0.000494399
264.67	0.0013507	80.1815	7.60546	51.1618	0.00351286	77.7763	0.00292187	171.824	0.00074267	83.463	0.00067775	165.561	0.000565387	78.2618	0.000494076
265.2	0.0013437	79.462	8.05404	51.3905	0.00355875	78.28	0.00318199	172.38	0.00074247	82.9531	0.0006783	166.079	0.000565769	77.7586	0.000493851
265.745	0.00133681	78.0868	8.8317	51.62	0.00352076	78.7816	0.00321864	172.915	0.00074285	82.3999	0.00067828	166.589	0.000566069	78.2661	0.000494008
266.278	0.00133284	77.5533	9.54365	51.8547	0.00353988	78.2743	0.00325374	173.451	0.00074276	81.8537	0.00067858	167.128	0.000566561	77.6976	0.000493472
266.825	0.00132452			52.0873	0.00354058	77.7709	0.00326433	174.025	0.00074272	81.0749	0.00067702	167.614	0.00056687	77.1757	0.000493721
267.363	0.00131739			52.3156	0.00348753	78.2795	0.00327361	174.564	0.00074259	79.9015	0.0006774	168.157	0.000567345	76.6211	0.000492698
267.889	0.00131319			52.5465	0.00350011	77.7453	0.00325729	175.114	0.00074242	79.2135	0.00067792	168.7	0.000567718	76.0642	0.000492472
268.368	0.00130793			52.78	0.00351593	77.2452	0.00327759	175.663	0.0007416	78.6097	0.00067995	169.273	0.00056806	75.5018	0.000492158
268.922	0.00130183			53.0103	0.00353295	76.628	0.00328929	176.187	0.00074132	78.1121	0.00068494	169.793	0.000568475	74.9338	0.000491483
269.43	0.00129611			53.2397	0.00350666	76.0583	0.00331349	176.681	0.0007413	77.5222	0.00068341	170.35	0.000568741	74.3663	0.000491598
269.952	0.00128409			53.4679	0.00356463	75.4875	0.00330111	177.173	0.00074118	78.0268	0.000685	170.881	0.000569077	73.799	0.000490915
270.473	0.00128058			53.6978	0.00355096	74.9078	0.00329323	177.656	0.00074073	78.5271	0.00068577	171.23	0.000569386	73.2329	0.000491069
271.004	0.00127541			53.9297	0.00353415	74.3363	0.00329045	178.182	0.00074043	78.0234	0.00068659	171.77	0.000569663	72.6708	0.000490323
271.544	0.00126982			54.1593	0.00356254	73.7665	0.00329378	178.726	0.00074059	77.5161	0.00068649	172.292	0.000570097	72.1096	0.000490401
272.044	0.00126263			54.3901	0.00356535	73.2026	0.00329752	179.228	0.00074039	76.9799	0.00068622	172.857	0.000570506	71.5562	0.000489874
272.428	0.00126185			54.6219	0.00353208	72.6413	0.00331135	179.781	0.00074058	76.4267	0.00068505	173.443	0.000570911	70.9987	0.000489562
272.938	0.00125498			54.8519	0.00353498	72.0831	0.00330137	180.27	0.00074049	75.8563	0.00068557	173.971	0.000571265	70.4446	0.000489344
273.794	0.00125074			55.0859	0.00355021	71.528	0.0032991	180.798	0.00074049	75.2795	0.00068544	174.488	0.000571741	69.8904	0.000489148
274.295	0.00124315			55.3102	0.00351344	70.9737	0.00331919	181.413	0.00074031	74.703	0.00068431	175.051	0.000572103	69.3411	0.000488842
274.825	0.00123782			55.5409	0.00352463	70.422	0.00332124	181.948	0.00074011	74.1199	0.0006847	175.624	0.000572523	68.796	0.00048856
275.354	0.0012327			55.7735	0.00355086	69.8709	0.00331709	182.479	0.00073955	73.5418	0.00068401	176.131	0.000572841	68.2582	0.000488311
275.886	0.00122813			56.0056	0.00354583	69.3252	0.00342347	183.055	0.0007395	72.9604	0.00068418	176.638	0.000573096	67.7214	0.000493512
276.4	0.00122474			56.2371	0.00351023	68.783	0.00345272	183.518	0.00073921	72.3776	0.00068431	177.162	0.000573601	67.1872	0.000493237
276.929	0.00121926			56.4683	0.00356847	68.2439	0.00348892	184.101	0.00073883	71.8011	0.00068377	177.693	0.000573871	66.6563	0.000493085
277.523	0.00121557			56.7001	0.0035749	67.7066	0.00348239	184.664	0.00073888	71.2144	0.00068368	178.217	0.000574414	66.1247	0.000492797
278.063	0.00121152			56.9363	0.00358793	67.1719	0.00349436	185.269	0.00073841	70.6354	0.00068972	178.746	0.00057474	65.5963	0.000492502
278.596	0.00120525			57.165	0.00356899	66.6406	0.00349356	185.75	0.00073814	70.0567	0.00068903	179.269	0.000575209	65.0495	0.000492088
279.102	0.00120301			57.394	0.00360313	66.1078	0.00350095	186.262	0.000738	69.4812	0.00069038	179.812	0.000575528	64.4942	0.000491797
279.637	0.00119857			57.6229	0.00360203	65.537	0.00350279	186.785	0.00073804	68.9011	0.0006898	180.326	0.000575827	63.9338	0.000491348
280.161	0.0011943			57.8558	0.00360656	64.9526	0.00351105	187.303	0.00073781	68.329	0.00068984	180.833	0.000576218	63.375	0.000491109
280.681	0.0011924			58.0831	0.00363486	64.3794	0.00350695	187.883	0.00073758	67.7597	0.00068929	181.356	0.000576379	62.8164	0.000490735
281.233	0.00118949			58.3069	0.00356341	63.8126	0.00351376	188.429	0.00073789	67.1932	0.00068921	181.885	0.000576902	62.2583	0.000490559
281.71	0.00118678			58.3732	0.00360453	63.2511	0.00351767	188.99	0.00073765	66.6266	0.00068932	182.387	0.000577174	61.7064	0.00049028
282.238	0.00117943			58.6008	0.00353753	62.6693	0.00351606	189.478	0.00073767	66.0635	0.00068903	182.899	0.000577506	61.1576	0.00049005
282.765	0.00117591			58.8266	0.00359104	62.0728	0.00350591	190.126	0.00073793	65.5049	0.00068938	183.421	0.000577837	60.5848	0.000489811
283.283	0.0011728			59.055	0.00352198	61.4796	0.00351553	190.648	0.0007375	64.9553	0.00068906	183.915	0.000578223	60.0435	0.000489774
283.795	0.00116844			59.2862	0.00356969	60.9072	0.00351553	191.222	0.00073749	64.4085	0.00068868	184.436	0.000578536	59.4696	0.000488881
284.309	0.00116556			59.5193	0.00356429	60.3428	0.00351298	191.791	0.00073702	63.8633	0.00068849	184.92	0.000578832	58.8893	0.00048863
284.951	0.0011611			59.7477	0.0036813	59.7922	0.00352539	192.329	0.00073663	63.3196	0.00068831	185.453	0.000579157	58.3056	0.000488598
285.481	0.0011582			59.9776	0.00363602	59.2516	0.00352433	192.875	0.00073636	62.7626	0.00068861	186.001	0.000579545	57.7233	0.00048818
286.069	0.00115357			60.2052	0.00359267	58.7239	0.00349904	193.339	0.00073645	62.2131	0.00068812	186.52	0.000579886	57.1411	0.000488007
286.591	0.00114989			60.4371	0.00373296	58.2734	0.00351604	193.892	0.00073644	61.6659	0.00068773	187.024	0.000580196	56.5619	0.000487883
287.07	0.00114617			60.6674	0.00361219	57.6844	0.00351013	194.425	0.00073636	61.1222	0.00068775	187.572	0.00058052	56.0049	0.000487471
287.62	0.00114383			60.8973	0.00358484	57.0988	0.00351423	194.949	0.00073611	60.5434	0.00068719	188.145	0.000580846	55.4264	0.000487389
288.179	0.00113935			61.121	0.00366391	56.5154	0.00348972	195.515	0.00073621	59.9798	0.00068708	188.689	0.000581198	54.8557	0.000487096
288.684	0.00113547			61.3472	0.00365529	55.9512	0.00351596	196.008	0.00073584	59.4038	0.00068695	189.228	0.000581593	54.2854	0.000486801
289.206	0.00113172			61.5808	0.00366766	55.4029	0.00351464	196.526	0.00073564	58.8234	0.00068707	189.739	0.000582042	53.7149	0.000486554
289.738	0.0011278			61.8077	0.00363853	54.8421	0.00350578	197.041	0.00073535	58.2453	0.00068683	190.277	0.000582424	53.1534	0.000486392
290.212	0.00112492			62.0375	0.00365898	54.2345	0.00350181	197.567	0.00073526	57.6718	0.00068669	190.763	0.000582716	52.5965	0.000486006
290.764	0.00112089			62.2653	0.00360329	53.6278	0.00351161	198.105	0.00073525	57.1011	0.00068628	191.326	0.000583064	52.0436	0.00048582
291.242	0.00111594			62.4924	0.00362077	53.021	0.00350538	198.607	0.00073491	56.5328	0.00068625	191.863	0.00058349	51.4902	0.000485601
291.748	0.00111361			62.7254	0.00375556	52.4089	0.00347852	199.158	0.00073452	55.944	0.00068573	192.406	0.000583912	50.8976	0.000485336
292.217	0.00110965			62.9539	0.00370218	51.8265	0.00349946	199.722	0.00073447	55.3339	0.0006859	192.923	0.000584263	50.3135	0.000485019
292.72	0.00110586			63.1849	0.00363032	51.258	0.00349849	200.261	0.00073412	54.7234	0.00068594	193.451	0.000584517	49.7169	0.000484772
				63.4101	0.00367304	50.7599	0.00349888	200.79	0.00073354	54.0978	0.00068568	194.004	0.00058485	49.1062	0.000484612
				63.6449	0.00378974	50.219	0.00349478	201.287	0.00073374	53.4946	0.00068549	194.543	0.000585173	48.502	0.000484366
				63.8752	0.00367988	49.6952	0.00349628	201.764	0.0007332	52.8885	0.00068557	195.082	0.000585433	47.8985	0.000484098
				64.1001	0.00373524	49.1054	0.00349431	202.246	0.00073296	52.2919	0.00068585	195.539	0.000585753	47.293	0.000483834
				64.3301	0.0036456	48.5	0.00349271	202.72	0.00073268	51.6923	0.00068514	196.142	0.000586039	46.6963	0.000483716
				64.5589	0.00372558	47.8909	0.003491	203.254	0.00073226	51.0919	0.00068494	196.635	0.000586461	46.0998	0.000483508
				64.777	0.00374668	47.2752	0.00348767	203.752	0.0007318	50.4857	0.00068497	197.149	0.000586716	45.5051	0.000483196
				65.0062	0.00361516	46.6601	0.00348536	204.304	0.0007312	49.8813	0.00068474	197.66	0.000586917	44.9088	0.000482992
				65.237	0.00357981	46.046	0.00348471	204.873	0.00073097	49.2896	0.00068481	198.195	0.000587335	44.2954	0.000482826
				65.4651	0.00381596	45.4384	0.00347514	205.423	0.00073036	48.7	0.00068425	198.75	0.000587645	43.7119	0.000482524
				65.6981	0.003695	44.855	0.0034767	205.945	0.0007297	48.1159	0.0006843	199.261	0.000587972	43.1356	0.000482353
				65.9287	0.00373461	44.2372	0.0034737	206.482	0.00072917	47.5219	0.00068414	199.779	0.000588261	42.5604	0.000482199
				66.1581	0.00373304	43.6319	0.00344484	206.94	0.00072868	46.949	0.00068455	200.314	0.000588427	41.9925	0.00048205
				66.3815	0.00376003	43.0388	0.00346494	207.514	0.00072867	46.3833	0.00068465	200.819	0.00058878	41.4257	0.000481788
				66.6116	0.00368879	42.4525	0.00346302	208.042	0.00072746	45.8186	0.0006846	201.326	0.000589129	40.8706	0.000481628
				66.8373	0.00369739	41.8845	0.00347488	208.59	0.00072714	45.2589	0.00068453	201.819	0.000589329	40.2849	0.000481439
				67.0691	0.00369275	41.3331	0.00345481	209.111	0.00072692	44.703	0.00068444	202.32	0.000589683	39.6836	0.000481323
				67.2961	0.00367282	40.783	0.00345481	209.624	0.00072642	44.1222	0.00068439	202.816	0.000589837	39.0633	0.000481057
				67.5242	0.00375028	40.249	0.00345235	210.189	0.00072582	43.5149	0.00068401	203.382	0.000590131	38.4206	0.00048103
				67.7557	0.00375089	39.6992	0.00344261	210.764	0.00072516	42.9044	0.00068408	203.909	0.00059046	37.7603	0.000480721
				67.9917	0.00373829	39.0819	0.00342459	211.254	0.00072475	42.2865	0.00068379	204.421	0.000590755	37.1269	0.000480552
				68.219	0.00376177	38.4335	0.00344123	211.797	0.00072434	41.6728	0.00068403	204.946	0.000591073	36.5071	0.000480558
				68.4442	0.00366908	37.7603	0.00340999	212.346	0.00072362	41.0403	0.00068381	205.449	0.000591315	35.8613	0.00048034
				68.6741	0.00373312	37.1178	0.0034262	212.917	0.00072342	40.4349	0.00068359	205.937	0.000591581	35.226	0.000480183
				68.9026	0.00376303	36.5142	0.00345309	213.441	0.00072295	39.84	0.00068333	206.477	0.000591785	34.5625	0.000480113
				69.1273	0.00373902	35.8608	0.00341987	213.943	0.00072262	39.2811	0.00068331	206.969	0.000592007	33.9189	0.000479862
				69.3497	0.00369311	35.2269	0.00341566	214.5	0.0007221	38.696	0.00068331	207.485	0.000592218	33.276	0.000479766
				69.5781	0.00370924	34.5693	0.00341365	215.052	0.00072135	38.1211	0.0006833	208.009	0.00059246	32.6699	0.000479633
				69.8019	0.00374033	33.9406	0.00340463	215.596	0.000721	37.5499	0.00068319	208.557	0.00059265	32.0412	0.000479597
				70.0259	0.00372076	33.3145	0.00340386	216.078	0.00072077	36.9855	0.00068299	209.073	0.000592745	31.4003	0.000479472
				70.2505	0.00376606	32.724	0.00339667	216.587	0.00072019	36.4285	0.00068303	209.595	0.000592986	30.787	0.000479388
				70.4793	0.00380312	32.0971	0.00339087	217.116	0.00072003	35.8803	0.00068293	210.181	0.000593055	30.1922	0.000479325
				70.704	0.00371005	31.5005	0.00338974	217.603	0.0007196	35.3302	0.00068278	210.713	0.000593104	29.6043	0.000479215
				70.9334	0.0037919	30.9191	0.00335783	218.152	0.0007193	34.7308	0.00068272	211.269	0.000593259	28.9869	0.000479223
				71.1618	0.00381087	30.3623	0.00337485	218.672	0.00071898	34.1289	0.0006828	211.782	0.000593289	28.3718	0.000479163
				71.388	0.00382226	29.822	0.00338113	219.195	0.00071888	33.4534	0.00068287	212.324	0.000593281	27.7505	0.000479163
				71.6169	0.00384357	29.1785	0.00337456	219.835	0.00071816	32.7754	0.00068276	212.869	0.000593344	27.0812	0.000479075
				71.8428	0.00381317	28.4714	0.00337138	220.374	0.00071804	32.0788	0.0006826	213.372	0.000593267	26.4751	0.000479108
				72.0684	0.00378452	27.7002	0.00340413	220.893	0.0007177	31.3639	0.0006827	213.927	0.00059334	25.8536	0.000479102
				72.2975	0.00375078	26.9602	0.00336332	221.406	0.00071729	30.7361	0.00068268	214.452	0.000593323	25.2788	0.000479111
				72.5268	0.00387843	26.1668	0.00335892	221.893	0.00071704	30.0926	0.00068272	214.979	0.000593384	24.669	0.00047916
				72.7488	0.00383406	25.3855	0.00335674	222.395	0.00071651	29.4135	0.00068291	215.489	0.000593333	24.0936	0.000479221
				72.9804	0.00377319	24.6211	0.00335285	222.976	0.00071608	28.698	0.00068291	216.029	0.000593363	23.488	0.00047923
				73.2035	0.00395209	23.8655	0.00334383	223.49	0.00071601	27.994	0.00068307	216.541	0.000593317	22.8919	0.000479312
				73.4308	0.00383683	22.9928	0.0033812	224.013	0.00071562	27.2864	0.00068323	217.038	0.000593256	22.3007	0.000479396
				73.654	0.00380507	22.1762	0.00334149	224.574	0.00071523	26.588	0.00068325	217.579	0.000593176	21.7463	0.000479505
				73.8819	0.00381041	21.2814	0.00333762	225.12	0.00071486	25.89	0.00068336	218.066	0.000593129	21.1627	0.000479638
				74.1065	0.00384667	20.3668	0.00335794	225.653	0.00071446	25.255	0.00068352	218.629	0.000593026	20.5972	0.00047976
				74.3307	0.00390216	19.5606	0.00333447	226.131	0.00071411	24.5744	0.0006836	219.185	0.00059312	20.0486	0.000479899
				74.5602	0.00382923	18.7551	0.00332864	226.637	0.00071351	23.895	0.00068386	219.723	0.000592828	19.4926	0.000480095
				74.7914	0.0038968	17.9334	0.00336816	227.139	0.00071298	23.2328	0.00068416	220.273	0.000592904	18.9459	0.000480274
				75.0122	0.00385643	17.1169	0.00332966	227.726	0.00071276	22.6142	0.00068432	220.777	0.000592694	18.4001	0.000480469
				75.2369	0.00385218	16.3188	0.00333326	228.234	0.00071248	22.0159	0.00068459	221.27	0.000592632	17.8697	0.000480638
				75.4674	0.00383397	15.5886	0.00327725	228.816	0.00071206	21.402	0.00068481	221.767	0.000592549	17.3376	0.000480996
				75.6912	0.00384436	14.7688	0.0033221	229.366	0.00071163	20.7972	0.0006852	222.268	0.000592413	16.6956	0.000481113
				75.9113	0.00387982	14.0723	0.00332563	229.849	0.00071134	20.1495	0.00068547	222.791	0.000592307	15.9542	0.000481557
				76.1359	0.00386703	13.2694	0.00331291	230.368	0.00071135	19.5061	0.00068581	223.39	0.000592232	15.1647	0.000482125
				76.3636	0.003817	12.5091	0.0033264	230.942	0.00071094	18.877	0.0006862	223.962	0.000592192	14.5359	0.000482522
				76.5898	0.00386239	11.7913	0.0033247	231.45	0.00071093	18.2505	0.00068664	224.501	0.000592103	13.909	0.000482973
				76.8142	0.00390544	11.1668	0.0033299	231.98	0.0007106	17.64	0.000687	225.015	0.000592085	13.2085	0.000483592
				77.0454	0.00385032	10.5351	0.0033298	232.494	0.00071022	17.0399	0.00068744	225.529	0.000591948	12.5222	0.000484192
				77.2728	0.00389839	10.001	0.00333075	233.023	0.00070992	16.4502	0.00068807	226.053	0.000591896	11.8365	0.000484803
				77.4917	0.00394488	9.23493	0.00334006	233.564	0.00070947	15.8958	0.00068847	226.608	0.000591773	11.1519	0.000485414
				77.7099	0.00379425	8.43728	0.00334366	234.092	0.00070923	15.3473	0.00068929	227.13	0.000591709	10.5689	0.000486016
				77.934	0.00389982	7.64946	0.00342428	234.62	0.00070888	14.7122	0.00068966	227.682	0.000591669	9.98178	0.000486571
				78.1556	0.00386402	6.90838	0.00336276	235.134	0.0007086	14.0347	0.00069054	228.2	0.000591589	9.52068	0.000487211
				78.3803	0.00392349	6.24044	0.00332116	235.661	0.00070845	13.213	0.00069153	228.78	0.000591471	9.12076	0.000487612
				78.601	0.0039176	5.66136	0.00338134	236.205	0.00070807	12.3458	0.00069289	229.315	0.000591496	8.7681	0.000488042
				78.8234	0.00384299	5.13158	0.00337265	236.728	0.00070799	11.496	0.00069401	229.864	0.000591391	8.44442	0.000488487
				79.0387	0.00398091	4.80039	0.00336928	237.232	0.00070767	10.679	0.00069533	230.37	0.000591399	8.11913	0.000488869
				79.2541	0.00389023	4.58786	0.00336368	237.791	0.00070741	9.85351	0.000697	230.911	0.000591135	7.83886	0.000489212
				79.4732	0.00396427	4.25604	0.00343783	238.33	0.00070721	9.18278	0.000698	231.439	0.000591185	7.58416	0.000489647
				79.6945	0.00387935	4.03116	0.00334571	238.853	0.00070704	8.55251	0.00069919	231.98	0.000591047	7.35347	0.000489881
				79.9204	0.00388916	3.81337	0.00342498	239.372	0.00070684	7.98863	0.00070022	232.546	0.000590956	7.13381	0.000490094
				80.1481	0.00388907	3.60021	0.0034343	239.913	0.00070643	7.42455	0.00070121	233.089	0.00059093	6.90774	0.000490583
				80.372	0.00391595	3.37982	0.00338528	240.432	0.00070624	6.89253	0.00070215	233.705	0.00059085	6.68191	0.000490893
				80.5936	0.00394679	3.15759	0.00338421	240.996	0.00070585	6.36212	0.0007031	234.233	0.000590746	6.43333	0.000491408
				80.8154	0.00394886	2.93559	0.00340091	241.517	0.00070558	5.80171	0.00070521	234.774	0.000590717	6.12278	0.000491858
				81.0424	0.00388742	2.72507	0.00340493	242.047	0.00070507	5.26862	0.00070684	235.297	0.000590584	5.82408	0.000492414
				81.2769	0.00397517	2.51853	0.00329293	242.594	0.00070438	4.74954	0.00070759	235.835	0.000590576	5.52397	0.000492906
				81.4997	0.0039643	2.31641	0.00340458	243.121	0.00070438	4.4454	0.00070831	236.378	0.000590475	5.24337	0.00049322
				81.73	0.00399425			243.621	0.00070429	4.24643	0.00070894	236.855	0.000590417	4.97962	0.000493755
				81.9647	0.00400592			244.138	0.00070391	4.24554	0.00070901	237.444	0.000590331	4.73864	0.000494226
				82.1944	0.0039633			244.668	0.00070364	4.24639	0.00070816	237.992	0.000590208	4.53019	0.000494513
				82.4189	0.00393733			245.197	0.00070353	4.35784	0.00070893	238.491	0.00059014	4.26215	0.000495095
				82.6394	0.00392508			245.725	0.00070295	4.21835	0.00070923	239.031	0.000590102	4.03441	0.000495524
				82.869	0.00399107			246.249	0.00070291	4.08766	0.00071027	239.587	0.000590058	3.87854	0.000495808
				83.1013	0.00407235			246.779	0.00070252	3.95812	0.00071008	240.098	0.000589932	3.80962	0.000495997
				83.3342	0.00399594			247.336	0.00070216	3.84145	0.00071091	240.613	0.000589913	3.74475	0.000496085
				83.5599	0.00404484			247.853	0.00070215	3.72058	0.000711	241.126	0.000589861	3.67913	0.000495878
				83.7918	0.00401608			248.416	0.00070175	3.60199	0.00071092	241.659	0.000589747	3.61637	0.000496345
				84.0224	0.00406786			248.941	0.00070168	3.48494	0.00071106	242.226	0.000589788	3.55261	0.000496404
				84.2451	0.00400954			249.483	0.0007012	3.35862	0.00071185	242.811	0.000589558	3.48964	0.000495693
				84.4746	0.0039826			250.001	0.00070102	3.23522	0.00071203	243.317	0.000589607	3.42933	0.000496967
				84.7082	0.00404224			250.533	0.00070078	3.1188	0.00071187	243.887	0.000589599	3.36921	0.000496754
				84.9354	0.00406804			251.082	0.00070037	3	0.00071275	244.485	0.000589499	3.29481	0.000496955
				85.1601	0.00401478			251.625	0.00070035	2.88658	0.00071305	244.996	0.000589443	3.22521	0.000497024
				85.386	0.0040364			252.212	0.00070007	2.77625	0.00071331	245.51	0.000589359	3.15359	0.000497161
				85.6115	0.00398267			252.726	0.0006998	2.66489	0.00071357	246.009	0.000589307	3.08505	0.000497521
				85.8428	0.00411929			253.256	0.00069968	2.55689	0.00071387	246.585	0.000589267	3.02008	0.000497438
				86.0692	0.00418729			253.818	0.00069936	2.45146	0.00071436	247.145	0.000589275	2.95405	0.000497501
				86.294	0.00401688			254.348	0.00069905	2.34818	0.00071455	247.644	0.000589238	2.88878	0.000497713
				86.5375	0.00405391			254.858	0.00069899	2.24697	0.00071521	248.209	0.000589112	2.82635	0.000497796
				86.7673	0.00405217			255.382	0.00069856			248.714	0.000589068	2.76071	0.000497962
				87.0001	0.00407394			255.883	0.00069843			249.234	0.000588974	2.69857	0.0004981
				87.2243	0.00407097			256.38	0.00069823			249.754	0.000588898	2.63782	0.000498113
				87.4526	0.00410283			256.9	0.00069803			250.241	0.000588864	2.57921	0.000498242
				87.6882	0.00413093			257.466	0.00069769			250.723	0.000588812	2.52217	0.000498344
				87.9125	0.00406589			258.047	0.00069762			251.267	0.000588716	2.46587	0.000498606
				88.1435	0.00414268			258.611	0.00069706			251.851	0.000588656	2.41125	0.000498481
				88.3708	0.00408224			259.121	0.00069706			252.366	0.000588605	2.3577	0.000498697
				88.5977	0.00408927			259.674	0.00069701			252.923	0.000588472	2.30512	0.000498762
				88.8269	0.00410037			260.225	0.00069651			253.476	0.00058846	2.25357	0.000498784
				89.0581	0.00409031			260.74	0.00069608			253.992	0.000588391	2.20322	0.000498922
				89.2843	0.00412452			261.291	0.00069588			254.523	0.000588324	2.1807	0.0004989
				89.5129	0.00413941			261.804	0.0006957			255.049	0.000588238	2.18039	0.000498956
				89.7441	0.00408831			262.316	0.00069554			255.564	0.000588255
				89.9803	0.00417402			262.872	0.00069529			256.094	0.000588182
				90.2089	0.00407464			263.418	0.00069486			256.622	0.000588129
				90.4336	0.00415532			263.96	0.0006948			257.128	0.00058808
				90.6601	0.00408751			264.486	0.00069444			257.671	0.000588031
				90.8808	0.00414715			265.022	0.00069426			258.195	0.000587986
				91.1051	0.00414723			265.521	0.00069435			258.718	0.00058792
				91.3286	0.00417109			266.058	0.00069404			259.224	0.000587889
				91.5599	0.00414053			266.563	0.00069371			259.727	0.000587827
				91.7851	0.00422624			267.105	0.00069334			260.254	0.000587828
				92.0181	0.00418824			267.63	0.0006932			260.772	0.000587697
				92.2576	0.00417795			268.148	0.00069307			261.309	0.000587619
				92.4804	0.004148			268.652	0.00069269			261.827	0.000587521
				92.7069	0.00415363			269.198	0.00069229			262.356	0.000587394
				92.9313	0.00422199			269.69	0.00069221			262.858	0.000587346
				93.1608	0.00426746			270.247	0.00069159			263.37	0.000587294
				93.3922	0.00422882			270.785	0.00069147			263.885	0.000587171
				93.6165	0.00420703			271.318	0.00069095			264.383	0.000586973
				93.8537	0.00406241			271.84	0.00069094			264.91	0.000586942
				94.0838	0.00420778			272.37	0.00069062			265.436	0.000586809
				94.3116	0.00409702			272.906	0.00069014			265.961	0.000586717
				94.5454	0.00427671			273.412	0.00068978			266.47	0.000586466
				94.7769	0.00417697			273.941	0.00068957			267.005	0.000586508
				95.0265	0.00420339			274.447	0.00068926			267.601	0.000586434
				95.2753	0.00416969			274.956	0.00068894			268.132	0.000586378
				95.5012	0.00427754			275.488	0.00068888			268.655	0.000586336
				95.7073	0.00420051			275.988	0.00068828			269.187	0.000586177
				95.9288	0.00406232			276.508	0.00068785			269.708	0.000586127
				96.1557	0.0042297			277.007	0.00068747			270.276	0.000585874
				96.3902	0.00416362			277.575	0.00068684			270.798	0.00058587
				96.6244	0.00433227			278.095	0.00068658			271.257	0.000585743
				96.8509	0.00428528			278.637	0.00068604			271.781	0.000585599
				97.0771	0.0042969			279.175	0.00068573			272.318	0.000585483
				97.3051	0.00433969			279.675	0.00068527			272.83	0.000585412
				97.5408	0.00425551			280.201	0.00068474			273.379	0.000585191
				97.777	0.0043474			280.721	0.00068402			273.888	0.000584969
				97.9955	0.00435371			281.251	0.00068349			274.363	0.000584886
				98.2302	0.0042706			281.776	0.00068298			274.876	0.000584668
				98.4591	0.00435746			282.295	0.00068227			275.388	0.000584423
				98.6838	0.00437732			282.787	0.00068196			275.914	0.000584178
				98.9056	0.00425039			283.315	0.00068153			276.437	0.000584134
				99.1293	0.00432468			283.828	0.00068114			276.962	0.000584022
				99.3532	0.00431415			284.339	0.00068044			277.492	0.000583754
				99.5773	0.00427073			284.874	0.00067989			278.025	0.000583504
				99.804	0.00440453			285.404	0.00067929			278.556	0.000583346
				100.032	0.00445766			285.918	0.00067855			279.088	0.000583217
				100.25	0.00435773			286.471	0.00067806			279.609	0.00058306
				100.473	0.00438944			286.977	0.00067736			280.122	0.000582662
				100.692	0.00427421			287.5	0.00067671			280.656	0.000582413
				100.917	0.00437054			288.004	0.00067598			281.171	0.00058211
				101.149	0.00437046			288.607	0.00067553			281.711	0.000581944
				101.379	0.00425283			289.132	0.00067504			282.245	0.000581584
				101.601	0.00428063			289.651	0.00067435			282.752	0.000581241
				101.825	0.00434637			290.122	0.00067368			283.269	0.000580874
				102.045	0.00441228			290.556	0.00067262			283.802	0.000580475
				102.27	0.00438481			291.053	0.00067196			284.311	0.000580334
				102.501	0.00435812			291.539	0.00067107			284.83	0.000579952
				102.721	0.00430184			292.004	0.00066994			285.353	0.000579695
				102.944	0.00434445			292.507	0.0006677			285.888	0.00057941
				103.172	0.00438684			292.979	0.00066656			286.377	0.000579006
				103.393	0.00437752			293.498	0.00066341			286.899	0.000578604
				103.618	0.00438906			293.923	0.00066086			287.496	0.000578148
				103.838	0.00434506							288.016	0.000578008
				104.06	0.00436073							288.551	0.000577295
				104.291	0.00433505							289.064	0.000576779
				104.518	0.00441326							289.593	0.000576288
				104.741	0.00432608							290.054	0.000575631
				104.963	0.00441623							290.595	0.000575134
				105.187	0.00435883							291.065	0.000574472
				105.42	0.00445594							291.472	0.00057372
				105.645	0.00440277							291.956	0.000572857
				105.871	0.00443859							292.469	0.000571975
				106.101	0.00440717							292.943	0.000570727
				106.327	0.00443049
				106.539	0.00429997
				106.759	0.00429229
				106.974	0.00434968
				107.196	0.00437641
				107.425	0.00436337
				107.653	0.0044139
				107.872	0.00440142
				108.082	0.00447161
				108.311	0.00442376
				108.546	0.00443877
				108.777	0.00438552
				108.998	0.00440212
				109.217	0.00448536
				109.437	0.00443623
				109.653	0.00440446
				109.869	0.00445571
				110.089	0.00450163
				110.311	0.00437675
				110.539	0.00442149
				110.758	0.00438017
				110.974	0.00436626
				111.198	0.00447172
				111.418	0.00447376
				111.636	0.00445272
				111.856	0.0044236
				112.077	0.00439529
				112.299	0.00441773
				112.518	0.0044766
				112.733	0.00448511
				112.948	0.00449646
				113.163	0.00447545
				113.395	0.00448647
				113.598	0.00450813
				113.81	0.0044104
				114.035	0.00444478
				114.261	0.00438711
				114.482	0.00445085
				114.704	0.00449662
				114.917	0.00446778
				115.139	0.00449645
				115.361	0.00440006
				115.59	0.00443335
				115.814	0.00436873
				116.04	0.00444261
				116.264	0.00441768
				116.48	0.00450618
				116.705	0.00447104
				116.927	0.00448735
				117.145	0.00440108
				117.369	0.00450303
				117.595	0.00450879
				117.823	0.00444317
				118.05	0.00444133
				118.269	0.0044921
				118.493	0.00442828
				118.7	0.00438361
				118.918	0.00441301
				119.134	0.00440297
				119.352	0.00439572
				119.57	0.00442113
				119.78	0.00447001
				120.008	0.00441204
				120.231	0.00446035
				120.462	0.00445066
				120.998	0.00446603
				121.223	0.00437288
				121.461	0.00442544
				121.689	0.00436311
				121.92	0.00437395
				122.136	0.00434966
				122.357	0.00441393
				122.58	0.00434155
				122.787	0.00440734
				123.019	0.00438591
				123.229	0.00440392
				123.463	0.00439647
				123.685	0.00437209
				123.914	0.00437485
				124.142	0.00436855
				124.363	0.00439761
				124.581	0.00434197
				124.801	0.00436951
				125.01	0.00433652
				125.227	0.00437124
				125.469	0.00438163
				125.666	0.00441672
				125.883	0.00439573
				126.121	0.00435157
				126.345	0.00434388
				126.598	0.00428864
				126.838	0.00434784
				127.083	0.00432035
				127.308	0.00432148
				127.526	0.00433001
				127.755	0.00436004
				127.972	0.00432035
				128.204	0.00431969
				128.436	0.00430539
				128.667	0.00433722
				128.885	0.00427133
				129.121	0.00428063
				129.352	0.00428667
				129.571	0.00426843
				129.778	0.00427902
				130.022	0.00428289
				130.238	0.00427584
				130.466	0.00420185
				130.699	0.00424155
				130.919	0.00425688
				131.181	0.00419138
				131.4	0.00418677
				131.65	0.00422602
				131.878	0.00419187
				132.096	0.00418555
				132.316	0.0042088
				132.559	0.00419145
				132.796	0.00418046
				133.028	0.00418644
				133.265	0.00416335
				133.485	0.00414517
				133.725	0.00414481
				133.967	0.00411894
				134.213	0.00415302
				134.43	0.00413415
				134.663	0.00411557
				134.883	0.00411364
				135.11	0.00409372
				135.329	0.00407581
				135.604	0.00404394
				135.854	0.00408172
				136.147	0.00404962
				136.338	0.00408237
				136.6	0.00404045
				136.825	0.00403939
				137.059	0.00401829
				137.32	0.00399756
				137.559	0.00398216
				137.808	0.00397851
				138.057	0.00397186
				138.306	0.00400596
				138.643	0.00395301
				138.863	0.00396901
				139.183	0.0039468
				139.363	0.00401836
				139.607	0.00391598
				139.835	0.00391491
				140.041	0.00392042
				140.263	0.00389615
				140.599	0.00388871
				140.825	0.00388172
				141.023	0.00387973
				141.201	0.00381661
				141.469	0.00385812
				141.726	0.00384568
				141.98	0.00383827
				142.209	0.0038387
				142.457	0.00380745
				142.673	0.00383282
				142.872	0.00381105
				143.064	0.00380719
				143.294	0.00379148
				143.513	0.0037711
				143.745	0.00375786
				143.982	0.00374331
				144.214	0.00374523
				144.439	0.00373728
				144.684	0.0037205
				144.908	0.00370179
				145.351	0.00368907
				145.723	0.00368747
				146.188	0.00365641
				146.637	0.00362881
				147.029	0.00362328
				147.49	0.00359918
				147.963	0.00357245
				148.397	0.00354576
				148.887	0.00351274
				149.237	0.00351429
				149.71	0.00346293
				150.118	0.00345544
				150.579	0.00343439
				151.003	0.00341577
				151.439	0.00338099
				151.867	0.00336985
				152.256	0.00334339
				152.593	0.00336319
				153.105	0.00332906
				153.525	0.00327356
				153.992	0.00324428
				154.444	0.00321318
				154.915	0.00320522
				155.431	0.00315437
				155.864	0.0031741
				156.328	0.00314479
				156.738	0.00313021
				157.229	0.00309818
				157.745	0.00308856
				158.166	0.00307017
				158.568	0.00305177
				159.003	0.00303179
				159.442	0.00300094
				159.864	0.00297174
				160.304	0.00296176
				160.714	0.00292898
				161.131	0.00290084
				161.544	0.00287895
				161.978	0.00286323
				162.409	0.00283732
				162.857	0.00280014
				163.292	0.0027596
				163.737	0.00274529
				164.173	0.00271957
				164.632	0.00269127
				165.063	0.00265861
				165.507	0.00264198
				165.9	0.00260555
				166.323	0.0026108
				166.781	0.00258651
				167.468	0.00254767
				167.946	0.00254417
				168.379	0.00253008
				168.836	0.00250087
				169.258	0.00249501
				169.703	0.00245018
				170.076	0.0024319
				170.516	0.00241979
				170.975	0.00236912
				171.426	0.00236901
				171.838	0.0023395
				172.278	0.00230545
				172.716	0.00228646
				173.152	0.00226885
				173.59	0.00224674
				174	0.00222205
				174.403	0.00223098
				174.814	0.00219971
				175.223	0.00216839
				175.649	0.00215829
				176.055	0.00214029
				176.566	0.00213078
				176.992	0.00208666
				177.415	0.00206989
				177.812	0.0020494
				178.238	0.0020304
				178.655	0.00201363
				179.055	0.00199304
				179.476	0.0019801
				179.898	0.00195129
				180.35	0.00195793
				180.825	0.00192747
				181.276	0.00193726
				181.671	0.00189904
				182.101	0.0018838
				182.518	0.00187061
				182.936	0.00185058
				183.349	0.00183884
				183.792	0.00182595
				184.201	0.00180843
				184.661	0.00178676
				185.181	0.0017637
				185.731	0.00174478
				186.292	0.00172891
				186.823	0.00170705
				187.323	0.00168156
				187.851	0.00167173
				188.375	0.00164475
				189	0.00162719
				189.588	0.0016183
				190.073	0.00159536
				190.566	0.00158793
				191.063	0.0015709
				191.544	0.00155639
				192.112	0.00153705
				192.624	0.00151823
				193.263	0.00148375
				193.834	0.00148082
				194.33	0.00146676
				194.857	0.00144749
				195.379	0.00143191
				195.884	0.00141846
				196.36	0.00140206
				196.836	0.00138779
				197.311	0.00137492
				197.832	0.00136327
				198.348	0.00134627
				198.902	0.00133282
				199.394	0.00131377
				199.933	0.00129992
				200.452	0.00128424
				200.942	0.0012762
				201.529	0.00125656
				202.047	0.00124033
				202.519	0.0012317
				203.083	0.00122026
				203.575	0.00120554
				204.125	0.00119558
				204.656	0.00118167
				205.184	0.00117327
				205.774	0.00116502
				206.271	0.00115624
				206.77	0.00114307
				207.332	0.00113592
				207.887	0.00112734
				208.374	0.00112101
				208.892	0.00110843
				209.42	0.00110162
				209.932	0.00109502
				210.449	0.00108173
				210.925	0.00107724
				211.412	0.00107101
				211.958	0.0010619
				212.481	0.00105693
				212.994	0.00105724
				213.572	0.00105024
				214.149	0.00104449
				214.737	0.00104177
				215.315	0.00103596
				215.855	0.00102398
				216.349	0.00102219
				216.88	0.00101398
				217.467	0.00101414
				217.99	0.00101274
				218.624	0.00100557
				219.179	0.0010018
				219.7	0.00099867
				220.215	0.00099523
				220.727	0.00099062
				221.244	0.00098619
				221.851	0.00098383
				222.306	0.00097973
				222.837	0.00097773
				223.343	0.00097524
				223.895	0.00097404
				224.434	0.00097081
				224.937	0.00096762
				225.425	0.0009633
				225.952	0.0009612
				226.507	0.00096041
				227.061	0.00095524
				227.626	0.0009539
				228.117	0.00095113
				228.618	0.00095043
				229.084	0.00094647
				229.661	0.00094619
				230.175	0.00094179
				230.714	0.00094153
				231.272	0.00093801
				231.814	0.00093593
				232.365	0.00093332
				232.907	0.00093069
				233.396	0.00092919
				233.939	0.00092802
				234.485	0.00092648
				235.01	0.00092473
				235.522	0.00092359
				236.015	0.0009199
				236.591	0.0009195
				237.098	0.0009168
				237.601	0.0009161
				238.138	0.00091352
				238.648	0.00091301
				239.218	0.00091031
				239.749	0.00090853
				240.287	0.00090809
				240.822	0.00090588
				241.356	0.00090457
				241.878	0.00090247
				242.414	0.00090102
				242.917	0.00090078
				243.434	0.00090135
				243.977	0.00090063
				244.501	0.00089655
				245.019	0.00089647
				245.573	0.00089503
				246.129	0.00089439
				246.489	0.00089233
				247.019	0.00089289
				247.568	0.0008909
				248.086	0.00088961
				248.605	0.00088951
				249.107	0.00088695
				249.628	0.0008862
				250.156	0.00088542
				250.695	0.00088384
				251.231	0.00088419
				251.775	0.00088238
				252.318	0.00088126
				252.846	0.0008813
				253.358	0.00087897
				253.903	0.00088001
				254.413	0.00087615
				254.945	0.00087647
				255.486	0.00087717
				256.041	0.00087527
				256.569	0.00087453
				257.102	0.00087441
				257.656	0.00087375
				258.171	0.00087186
				258.708	0.0008706
				259.241	0.00087078
				259.782	0.00086972
				260.297	0.00086824
				260.818	0.00086766
				261.327	0.00086744
				261.847	0.000866
				262.383	0.00086575
				262.898	0.00086434
				263.409	0.00086329
				263.936	0.00086221
				264.459	0.00086211
				265.024	0.00086075
				265.551	0.00086028
				266.079	0.00086055
				266.616	0.00085859
				267.159	0.00085732
				267.7	0.00085657
				268.239	0.00085548
				268.78	0.00085592
				269.323	0.00085379
				269.854	0.00085299
				270.384	0.00085253
				270.919	0.00085146
				271.444	0.00085102
				271.964	0.00084893
				272.48	0.00084877
				272.979	0.00084838
				273.476	0.00084833
				274.023	0.00084746
				274.534	0.0008439
				275.058	0.00084418
				275.588	0.00084302
				276.112	0.00084388
				276.633	0.000843
				277.176	0.00084095
				277.69	0.0008428
				278.192	0.00083998
				278.727	0.00083776
				279.256	0.00083733
				279.777	0.00083672
				280.323	0.0008354
				280.869	0.00083471
				281.411	0.00083434
				281.974	0.00083205
				282.528	0.00083145
				283.069	0.00082977
				283.581	0.00082974
				284.096	0.00082875
				284.626	0.00082818
				285.121	0.00082671
				285.71	0.00082574
				286.221	0.00082399
				286.721	0.00082159
				287.265	0.00082164
				287.783	0.00082092
				288.335	0.00081991
				288.885	0.00081917
				289.432	0.00081782
				290.014	0.00081363
				290.576	0.00081541
				291.035	0.00081287
				291.552	0.00081146
				292.106	0.0008093
				291.583	0.00080717
				292.129	0.00080897

## Sheet: Fig 2b
II_T	II_V	Id_T	Id_V
50	224.16	250	221.2
90	224.3	260	221.16
120	224.38	270	221.05
150	224.46	280	220.84
180	224.48	290	220.82
200	224.57	300	220.79
210	224.61
220	224.69
230	224.71
240	224.69
250	224.3

## Sheet: Fig 2c
0G300K_eng	0G300K	4.7G240K_eng	4.7G240K	4.7G220K_eng	4.7G220K
13.415	0.0258567	13.415	0.0263622	13.415	0.0286026
13.4155	0.0272671	13.4155	0.0275137	13.4155	0.0298989
13.416	0.0289369	13.416	0.0290312	13.416	0.0317022
13.4165	0.0305875	13.4165	0.0303601	13.4165	0.0333128
13.417	0.0325978	13.417	0.0321425	13.417	0.0352867
13.4175	0.0344653	13.4175	0.0339105	13.4175	0.0371692
13.418	0.0368166	13.418	0.0357272	13.418	0.0396475
13.4185	0.0391283	13.4185	0.0377934	13.4185	0.0418976
13.419	0.0419247	13.419	0.040216	13.419	0.0445533
13.4195	0.0447962	13.4195	0.0424506	13.4195	0.0472991
13.42	0.0481812	13.42	0.0453577	13.42	0.0504226
13.4205	0.0522002	13.4205	0.0484883	13.4205	0.0540583
13.421	0.055905	13.421	0.0514585	13.421	0.0578552
13.4215	0.0602975	13.4215	0.0548469	13.4215	0.0621409
13.422	0.0658024	13.422	0.059007	13.422	0.0673373
13.4225	0.0716612	13.4225	0.0632679	13.4225	0.0724487
13.423	0.0790485	13.423	0.0683822	13.423	0.0792989
13.4235	0.087485	13.4235	0.0742837	13.4235	0.0870175
13.424	0.0961845	13.424	0.0803856	13.424	0.0949281
13.4245	0.107137	13.4245	0.0880242	13.4245	0.104902
13.425	0.118142	13.425	0.0953831	13.425	0.114724
13.4255	0.130987	13.4255	0.104968	13.4255	0.126495
13.426	0.142691	13.426	0.114064	13.426	0.137443
13.4265	0.155217	13.4265	0.124806	13.4265	0.149109
13.427	0.16573	13.427	0.135078	13.427	0.159373
13.4275	0.176565	13.4275	0.146775	13.4275	0.170316
13.428	0.185879	13.428	0.15778	13.428	0.179856
13.4285	0.196608	13.4285	0.170283	13.4285	0.190958
13.429	0.20661	13.429	0.182259	13.429	0.201245
13.4295	0.21856	13.4295	0.19612	13.4295	0.213417
13.43	0.229946	13.43	0.208993	13.43	0.225216
13.4305	0.243545	13.4305	0.224576	13.4305	0.239303
13.431	0.256488	13.431	0.239764	13.431	0.252792
13.4315	0.27252	13.4315	0.257912	13.4315	0.269239
13.432	0.288593	13.432	0.276324	13.432	0.285797
13.4325	0.308684	13.4325	0.299394	13.4325	0.306273
13.433	0.329464	13.433	0.323545	13.433	0.32762
13.4335	0.355947	13.4335	0.354702	13.4335	0.354937
13.434	0.38342	13.434	0.387448	13.434	0.383343
13.4345	0.418193	13.4345	0.429634	13.4345	0.419594
13.435	0.453387	13.435	0.473312	13.435	0.456387
13.4355	0.495992	13.4355	0.52704	13.4355	0.501582
13.436	0.536865	13.436	0.579884	13.436	0.545359
13.4365	0.582283	13.4365	0.639602	13.4365	0.594904
13.437	0.62269	13.437	0.692413	13.437	0.639203
13.4375	0.664416	13.4375	0.74619	13.4375	0.684681
13.438	0.698342	13.438	0.787939	13.438	0.721443
13.4385	0.731188	13.4385	0.825702	13.4385	0.756128
13.439	0.756277	13.439	0.852224	13.439	0.782416
13.4395	0.77991	13.4395	0.873908	13.4395	0.805951
13.44	0.797795	13.44	0.888685	13.44	0.823764
13.4405	0.814606	13.4405	0.901316	13.4405	0.839854
13.441	0.827928	13.441	0.910831	13.441	0.852207
13.4415	0.841681	13.4415	0.920762	13.4415	0.864925
13.442	0.853893	13.442	0.929532	13.442	0.875901
13.4425	0.867598	13.4425	0.939677	13.4425	0.888505
13.443	0.880364	13.443	0.950321	13.443	0.90069
13.4435	0.895936	13.4435	0.963093	13.4435	0.915293
13.444	0.910531	13.444	0.976153	13.444	0.929263
13.4445	0.927804	13.4445	0.992062	13.4445	0.946039
13.445	0.943735	13.445	1.00728	13.445	0.961489
13.4455	0.962197	13.4455	1.02535	13.4455	0.979497
13.446	0.978888	13.446	1.04161	13.446	0.996104
13.4465	0.997108	13.4465	1.05956	13.4465	1.01418
13.447	1.01286	13.447	1.07547	13.447	1.02975
13.4475	1.02923	13.4475	1.09122	13.4475	1.04586
13.448	1.04242	13.448	1.10381	13.448	1.05933
13.4485	1.05559	13.4485	1.11492	13.4485	1.07231
13.449	1.06545	13.449	1.12235	13.449	1.08159
13.4495	1.07455	13.4495	1.12701	13.4495	1.0898
13.45	1.08106	13.45	1.12803	13.45	1.09539
13.4505	1.08634	13.4505	1.12535	13.4505	1.09897
13.451	1.08922	13.451	1.12041	13.451	1.10017
13.4515	1.09089	13.4515	1.11245	13.4515	1.09945
13.452	1.09071	13.452	1.10278	13.452	1.09702
13.4525	1.08912	13.4525	1.09177	13.4525	1.09278
13.453	1.08589	13.453	1.07835	13.453	1.08624
13.4535	1.08149	13.4535	1.06501	13.4535	1.07853
13.454	1.07685	13.454	1.05269	13.454	1.07059
13.4545	1.07199	13.4545	1.04075	13.4545	1.06221
13.455	1.06592	13.455	1.02804	13.455	1.05253
13.4555	1.06057	13.4555	1.01729	13.4555	1.04415
13.456	1.05481	13.456	1.00652	13.456	1.03499
13.4565	1.04985	13.4565	0.997653	13.4565	1.02747
13.457	1.04452	13.457	0.988526	13.457	1.01968
13.4575	1.04026	13.4575	0.981637	13.4575	1.01341
13.458	1.03589	13.458	0.974943	13.458	1.00781
13.4585	1.03216	13.4585	0.969955	13.4585	1.00331
13.459	1.02838	13.459	0.965479	13.459	0.998798
13.4595	1.02525	13.4595	0.962	13.4595	0.995726
13.46	1.02169	13.46	0.959072	13.46	0.992641
13.4605	1.01881	13.4605	0.956832	13.4605	0.990592
13.461	1.0156	13.461	0.954903	13.461	0.988907
13.4615	1.01251	13.4615	0.953748	13.4615	0.987368
13.462	1.00895	13.462	0.95269	13.462	0.986182

## Sheet: Fig 2d
0.8G300K_eng	0.8G300K	4.6G260K_eng	4.6G260K	4.4G220K_eng	4.4G220K
8.32949	0.00964472	8.32949	0.0129966	8.32949	0.00873578
8.32999	0.0104746	8.32999	0.014398	8.32999	0.0094253
8.33049	0.01173	8.33049	0.015284	8.33049	0.0103782
8.33099	0.0136673	8.33099	0.0172588	8.33099	0.0117066
8.33151	0.0158997	8.33151	0.0196346	8.33151	0.0143806
8.33199	0.0195839	8.33199	0.0232368	8.33199	0.0178622
8.33249	0.0270387	8.33249	0.0298323	8.33249	0.0237599
8.33299	0.0362126	8.33299	0.041714	8.33299	0.0343984
8.33351	0.0400213	8.33351	0.0544854	8.33351	0.0413285
8.33401	0.0370889	8.33401	0.0581688	8.33401	0.0397624
8.33449	0.0370292	8.33449	0.0560653	8.33449	0.0386195
8.33501	0.0392172	8.33501	0.053079	8.33501	0.0392263
8.33551	0.0422729	8.33551	0.052861	8.33551	0.0410128
8.33601	0.0470727	8.33601	0.0552249	8.33601	0.0459096
8.33649	0.0539555	8.33649	0.0602565	8.33649	0.0529215
8.33699	0.0636359	8.33699	0.0660606	8.33699	0.0622929
8.33751	0.076483	8.33751	0.0728671	8.33751	0.0738874
8.33801	0.089022	8.33801	0.0801263	8.33801	0.0858605
8.33849	0.103386	8.33849	0.0879773	8.33849	0.0985996
8.33899	0.119795	8.33899	0.0985205	8.33899	0.113112
8.33949	0.137836	8.33949	0.110281	8.33949	0.128473
8.33999	0.158353	8.33999	0.124156	8.33999	0.145292
8.34049	0.183194	8.34049	0.140647	8.34049	0.165384
8.34099	0.215029	8.34099	0.159931	8.34099	0.191479
8.3415	0.254168	8.3415	0.183406	8.3415	0.224384
8.342	0.302824	8.342	0.215026	8.342	0.266707
8.3425	0.364638	8.3425	0.257902	8.3425	0.32332
8.343	0.444351	8.343	0.315152	8.343	0.398374
8.3435	0.54595	8.3435	0.389935	8.3435	0.492672
8.344	0.677192	8.344	0.489865	8.344	0.617585
8.3445	0.810222	8.3445	0.59844	8.3445	0.750662
8.345	0.935378	8.345	0.713839	8.345	0.88952
8.3455	1.04422	8.3455	0.82709	8.3455	1.01639
8.34601	1.14148	8.34601	0.936371	8.34601	1.12961
8.34651	1.23028	8.34651	1.0429	8.34651	1.23334
8.34701	1.30996	8.34701	1.14668	8.34701	1.32614
8.34749	1.37293	8.34749	1.23874	8.34749	1.40096
8.34799	1.42042	8.34799	1.3175	8.34799	1.45669
8.34849	1.44615	8.34849	1.37111	8.34849	1.48552
8.349	1.45612	8.349	1.39998	8.349	1.49154
8.3495	1.45665	8.3495	1.41078	8.3495	1.48517
8.35	1.45481	8.35	1.41069	8.35	1.47743
8.3505	1.4496	8.3505	1.40508	8.3505	1.47184
8.351	1.44073	8.351	1.39779	8.351	1.46725
8.35151	1.42522	8.35151	1.38966	8.35151	1.46091
8.35199	1.40425	8.35199	1.38065	8.35199	1.44804
8.35249	1.3754	8.35249	1.36914	8.35249	1.42659
8.35299	1.34296	8.35299	1.35645	8.35299	1.39655
8.3535	1.30918	8.3535	1.3439	8.3535	1.36186
8.354	1.26925	8.354	1.33302	8.354	1.32103
8.3545	1.23238	8.3545	1.3217	8.3545	1.28205
8.355	1.1939	8.355	1.30992	8.355	1.2428
8.35551	1.16011	8.35551	1.29698	8.35551	1.2076
8.35601	1.13245	8.35601	1.28321	8.35601	1.17809
8.35649	1.11185	8.35649	1.27087	8.35649	1.15618
8.357	1.09615	8.357	1.25966	8.357	1.14157
8.3575	1.08494	8.3575	1.25134	8.3575	1.13351
8.358	1.07582	8.358	1.24588	8.358	1.12972
8.3585	1.06658	8.3585	1.24183	8.3585	1.12677
8.35901	1.0565	8.35901	1.23781	8.35901	1.12269
8.35949	1.04444	8.35949	1.23161	8.35949	1.11598
8.35999	1.03003	8.35999	1.22064	8.35999	1.10398
8.3605	1.01404	8.3605	1.20466	8.3605	1.08772
8.361	0.9979	8.361	1.18463	8.361	1.06824
8.3615	0.981537	8.3615	1.16279	8.3615	1.04779
8.36201	0.967244	8.36201	1.14001	8.36201	1.02797

## Sheet: Fig 3a
SXRD_tth	SXRD_obs	SXRD_cal	SXRD_diff
3.504	621	609.725	11.2751
3.512	609	606.586	2.4142
3.52	598	603.563	-5.56253
3.528	587	600.653	-13.6527
3.536	577	597.854	-20.8539
3.544	571	595.164	-24.1639
3.552	567	592.58	-25.5804
3.56	564	590.101	-26.1012
3.568	562	587.724	-25.7242
3.576	558	585.447	-27.4475
3.584	553	583.269	-30.269
3.592	552	581.187	-29.1869
3.6	554	579.2	-25.1997
3.608	553	577.306	-24.3059
3.616	555	575.504	-20.5044
3.624	554	573.794	-19.7943
3.632	555	572.175	-17.1754
3.64	553	570.648	-17.6485
3.648	552	569.215	-17.2153
3.656	552	567.88	-15.8798
3.664	552	566.65	-14.6497
3.672	554	565.539	-11.5387
3.68	553	564.573	-11.5726
3.688	556	563.803	-7.80291
3.696	559	563.364	-4.36355
3.704	564	563.891	0.10869
3.712	572	568.381	3.61893
3.72	582	583.154	-1.15445
3.728	595	605.185	-10.1852
3.736	605	604.485	0.51506
3.744	595	580.988	14.0123
3.752	579	564.71	14.2904
3.76	568	558.718	9.2818
3.768	564	556.688	7.31205
3.776	564	555.613	8.38694
3.784	563	554.851	8.14869
3.792	562	554.265	7.73496
3.8	559	553.8	5.20038
3.808	556	553.426	2.57406
3.816	555	553.127	1.87312
3.824	556	552.892	3.10836
3.832	558	552.713	5.28702
3.84	560	552.586	7.41429
3.848	561	552.506	8.49405
3.856	562	552.471	9.52939
3.864	562	552.477	9.52282
3.872	561	552.524	8.47648
3.88	564	552.608	11.3923
3.888	565	552.728	12.2719
3.896	559	552.883	6.11681
3.904	558	553.071	4.92854
3.912	558	553.292	4.70839
3.92	558	553.542	4.45763
3.928	561	553.823	7.17748
3.936	560	554.131	5.8691
3.944	562	554.466	7.5336
3.952	566	554.828	11.1721
3.96	571	555.214	15.7855
3.968	577	555.625	21.375
3.976	593	556.058	36.9415
3.984	616	556.514	59.486
3.992	651	556.991	94.0094
4	729	557.487	171.513
4.008	796	558.004	237.996
4.016	733	558.538	174.462
4.024	635	559.09	75.9098
4.032	594	559.659	34.3409
4.04	580	560.244	19.756
4.048	573	560.844	12.156
4.056	567	561.459	5.54149
4.064	566	562.062	3.93777
4.072	568	562.704	5.29559
4.08	570	563.359	6.64128
4.088	570	564.024	5.97553
4.096	572	564.701	7.299
4.104	574	565.388	8.61237
4.112	571	566.084	4.91627
4.12	571	566.789	4.21133
4.128	568	567.502	0.49817
4.136	569	568.223	0.77739
4.144	569	568.95	0.04957
4.152	571	569.685	1.31528
4.16	571	570.425	0.57508
4.168	570	571.17	-1.1705
4.176	572	571.921	0.07909
4.184	577	572.676	4.32435
4.192	579	573.434	5.56579
4.2	580	574.196	5.80389
4.208	585	574.961	10.0391
4.216	588	575.728	12.272
4.224	594	576.497	17.5029
4.232	604	577.268	26.7323
4.24	620	578.039	41.9606
4.248	639	578.812	60.1882
4.256	646	579.584	66.4156
4.264	643	580.357	62.6431
4.272	630	581.129	48.8711
4.28	613	581.9	31.0999
4.288	600	582.67	17.33
4.296	595	583.438	11.5617
4.304	591	584.205	6.79527
4.312	589	584.969	4.03108
4.32	590	585.731	4.26943
4.328	590	586.489	3.51064
4.336	589	587.245	1.75499
4.344	586	587.997	-1.99723
4.352	582	588.746	-6.74576
4.36	578	589.49	-11.4903
4.368	577	590.231	-13.2307
4.376	578	590.967	-12.9665
4.384	581	591.698	-10.6977
4.392	581	592.424	-11.4239
4.4	580	593.145	-13.145
4.408	580	593.861	-13.8607
4.416	581	594.571	-13.5709
4.424	582	595.275	-13.2753
4.432	583	595.974	-12.9738
4.44	581	596.666	-15.6662
4.448	581	597.352	-16.3522
4.456	583	598.032	-15.0319
4.464	581	598.705	-17.7049
4.472	579	599.371	-20.3712
4.48	583	600.031	-17.0306
4.488	587	600.683	-13.683
4.496	589	601.328	-12.3283
4.504	588	601.966	-13.9663
4.512	588	602.597	-14.597
4.52	587	603.22	-16.2202
4.528	591	603.836	-12.8358
4.536	597	604.444	-7.44377
4.544	602	605.044	-3.04401
4.552	601	605.636	-4.63644
4.56	596	606.221	-10.221
4.568	593	606.798	-13.7976
4.576	587	607.366	-20.3662
4.584	587	607.927	-20.9267
4.592	585	608.479	-23.4791
4.6	588	609.023	-21.0234
4.608	589	609.559	-20.5595
4.616	589	610.087	-21.0873
4.624	590	610.607	-20.6069
4.632	589	611.118	-22.1183
4.64	588	611.621	-23.6213
4.648	588	612.116	-24.1161
4.656	589	612.603	-23.6026
4.664	589	613.081	-24.0807
4.672	588	613.551	-25.5506
4.68	590	614.012	-24.0121
4.688	589	614.465	-25.4654
4.696	589	614.91	-25.9105
4.704	588	615.347	-27.3472
4.712	586	615.776	-29.7758
4.72	587	616.196	-29.1962
4.728	590	616.608	-26.6084
4.736	593	617.012	-24.0125
4.744	592	617.408	-25.4084
4.752	593	617.796	-24.7964
4.76	594	618.176	-24.1764
4.768	593	618.548	-25.5484
4.776	592	618.913	-26.9125
4.784	594	619.269	-25.2688
4.792	594	619.617	-25.6173
4.8	594	619.958	-25.9581
4.808	597	620.291	-23.2913
4.816	595	620.617	-25.6169
4.824	594	620.935	-26.935
4.832	596	621.246	-25.2457
4.84	599	621.549	-22.549
4.848	601	621.845	-20.845
4.856	598	622.134	-24.1339
4.864	600	622.416	-22.4156
4.872	600	622.69	-22.6904
4.88	599	622.958	-23.9582
4.888	596	623.219	-27.2192
4.896	595	623.473	-28.4734
4.904	598	623.721	-25.7211
4.912	603	623.962	-20.9621
4.92	603	624.197	-21.1968
4.928	600	624.425	-24.425
4.936	600	624.647	-24.6471
4.944	600	624.863	-24.863
4.952	602	625.073	-23.0729
4.96	604	625.277	-21.2769
4.968	606	625.475	-19.4751
4.976	605	625.668	-20.6676
4.984	606	625.855	-19.8545
4.992	605	626.036	-21.036
5	609	626.212	-17.2121
5.008	609	626.383	-17.383
5.016	607	626.549	-19.5488
5.024	607	626.71	-19.7096
5.032	607	626.866	-19.8656
5.04	609	627.017	-18.0168
5.048	609	627.163	-18.1634
5.056	609	627.305	-18.3055
5.064	610	627.443	-17.4432
5.072	610	627.634	-17.6338
5.08	611	627.766	-16.7659
5.088	610	627.894	-17.8942
5.096	610	628.019	-18.0189
5.104	611	628.14	-17.1401
5.112	615	628.258	-13.2579
5.12	615	628.373	-13.3726
5.128	614	628.484	-14.4843
5.136	615	628.593	-13.5931
5.144	615	628.699	-13.6992
5.152	618	628.803	-10.8029
5.16	619	628.904	-9.9043
5.168	620	629.004	-9.00358
5.176	620	629.101	-9.10097
5.184	620	629.197	-9.19669
5.192	620	629.291	-9.291
5.2	623	629.384	-6.38413
5.208	627	629.476	-2.47639
5.216	629	629.568	-0.56808
5.224	628	629.66	-1.65955
5.232	629	629.751	-0.7512
5.24	631	629.843	1.1565
5.248	628	629.937	-1.93696
5.256	628	630.032	-2.03223
5.264	629	630.13	-1.13007
5.272	629	630.231	-1.23142
5.28	628	630.337	-2.33743
5.288	629	630.45	-1.44961
5.296	630	630.57	-0.56988
5.304	632	630.701	1.29921
5.312	632	630.846	1.15417
5.32	633	631.01	1.99017
5.328	636	631.2	4.80033
5.336	638	631.426	6.5745
5.344	639	631.703	7.2972
5.352	640	632.056	7.94394
5.36	643	632.526	10.4741
5.368	642	633.184	8.81599
5.376	646	634.173	11.8271
5.384	656	635.913	20.0868
5.392	669	640.27	28.7297
5.4	695	653.692	41.308
5.408	724	685.489	38.5112
5.416	733	725.474	7.52611
5.424	700	722.639	-22.6394
5.432	669	681.862	-12.8624
5.44	653	652.116	0.88402
5.448	645	640.158	4.84151
5.456	641	636.386	4.61386
5.464	637	634.914	2.08594
5.472	635	634.125	0.87517
5.48	637	633.649	3.35143
5.488	637	633.353	3.64655
5.496	636	633.172	2.82786
5.504	633	633.066	-0.06623
5.512	634	633.013	0.98743
5.52	633	632.997	0.00344
5.528	633	633.009	-0.00868
5.536	636	633.043	2.95749
5.544	635	633.094	1.90638
5.552	637	633.159	3.84112
5.56	638	633.236	4.76396
5.568	640	633.323	6.67654
5.576	641	633.42	7.58008
5.584	648	633.525	14.4755
5.592	653	633.637	19.3634
5.6	653	633.756	19.2444
5.608	655	633.881	21.1189
5.616	653	634.013	18.9871
5.624	650	634.151	15.8492
5.632	646	634.295	11.7055
5.64	644	634.444	9.556
5.648	643	634.599	8.40082
5.656	643	634.76	8.24002
5.664	643	634.926	8.07362
5.672	644	635.098	8.90165
5.68	644	635.276	8.72408
5.688	646	635.459	10.5409
5.696	649	635.648	13.3521
5.704	652	635.842	16.1577
5.712	656	636.042	19.9576
5.72	667	636.248	30.7518
5.728	685	636.46	48.5401
5.736	692	636.677	55.3227
5.744	676	636.901	39.0994
5.752	662	637.13	24.8702
5.76	655	637.365	17.6349
5.768	653	637.606	15.3937
5.776	652	637.799	14.2007
5.784	653	638.055	14.9448
5.792	654	638.317	15.6828
5.8	655	638.585	16.4148
5.808	655	638.86	16.1405
5.816	653	639.14	13.8599
5.824	654	639.427	14.573
5.832	655	639.72	15.2797
5.84	653	640.02	12.9799
5.848	655	640.326	14.6736
5.856	658	640.639	17.3607
5.864	654	640.959	13.0411
5.872	653	641.285	11.7148
5.88	659	641.618	17.3817
5.888	657	641.958	15.0418
5.896	654	642.305	11.695
5.904	654	642.659	11.3413
5.912	657	643.019	13.9806
5.92	659	643.387	15.6128
5.928	661	643.762	17.2379
5.936	662	644.144	17.8559
5.944	666	644.533	21.4667
5.952	668	644.93	23.0703
5.96	672	645.333	26.6666
5.968	678	645.744	32.2556
5.976	684	646.163	37.8372
5.984	679	646.589	32.4114
5.992	669	647.022	21.9781
6	664	647.463	16.5374
6.008	661	647.911	13.0891
6.016	660	648.367	11.6333
6.024	660	648.83	11.1699
6.032	663	649.301	13.6989
6.04	662	649.78	12.2202
6.048	662	650.266	11.7339
6.056	667	650.76	16.2398
6.064	664	651.262	12.738
6.072	662	651.772	10.2285
6.08	662	652.289	9.71111
6.088	663	652.814	10.1859
6.096	663	653.347	9.65294
6.104	662	653.888	8.11208
6.112	663	654.437	8.56335
6.12	664	654.993	9.00672
6.128	664	655.558	8.44218
6.136	665	656.13	8.86972
6.144	666	656.711	9.28931
6.152	665	657.299	7.70095
6.16	667	657.895	9.10462
6.168	666	658.5	7.50031
6.176	666	659.112	6.88802
6.184	669	659.732	9.26773
6.192	669	660.361	8.63944
6.2	672	660.997	11.0031
6.208	674	662.315	11.685
6.216	676	662.997	13.003
6.224	671	663.689	7.31089
6.232	669	664.391	4.60859
6.24	673	665.104	7.89588
6.248	673	665.827	7.17251
6.256	674	666.562	7.43823
6.264	672	667.307	4.69274
6.272	677	668.064	8.93573
6.28	679	668.833	10.1668
6.288	678	669.614	8.38558
6.296	680	670.408	9.59154
6.304	680	671.216	8.78416
6.312	684	672.037	11.9628
6.32	685	672.873	12.1267
6.328	683	673.725	9.27504
6.336	684	674.593	9.40685
6.344	687	675.479	11.5209
6.352	687	676.384	10.616
6.36	686	677.31	8.69033
6.368	689	678.258	10.7421
6.376	690	679.231	10.769
6.384	692	680.232	11.7682
6.392	691	681.264	9.73644
6.4	689	682.33	6.66957
6.408	690	683.437	6.56253
6.416	692	684.591	7.40904
6.424	693	685.799	7.20117
6.432	696	687.071	8.92889
6.44	697	688.421	8.5793
6.448	697	689.864	7.13558
6.456	694	691.424	2.57556
6.464	694	693.131	0.86947
6.472	693	695.023	-2.02336
6.48	692	697.16	-5.15963
6.488	695	699.62	-4.62024
6.496	696	702.524	-6.5237
6.504	699	706.049	-7.04897
6.512	702	710.476	-8.47611
6.52	706	716.262	-10.2621
6.528	716	724.194	-8.19376
6.536	728	735.782	-7.7823
6.544	752	755.062	-3.06225
6.552	801	797.978	3.02234
6.56	914	919.279	-5.27886
6.568	1196	1214.92	-18.9199
6.576	1740	1667.42	72.5845
6.584	1965	1849.56	115.442
6.592	1440	1476.17	-36.1693
6.6	1010	1069.28	-59.2812
6.608	834	859.351	-25.3506
6.616	765	783.369	-18.3689
6.624	735	756.012	-21.0118
6.632	722	742.837	-20.8372
6.64	714	735.064	-21.0643
6.648	710	730.174	-20.1742
6.656	709	727.043	-18.0432
6.664	707	725.05	-18.0497
6.672	707	723.824	-16.8237
6.68	705	723.134	-18.134
6.688	707	722.831	-15.8306
6.696	705	722.813	-17.8129
6.704	704	723.011	-19.0112
6.712	706	723.376	-17.3762
6.72	707	723.872	-16.8724
6.728	706	724.473	-18.4733
6.736	707	725.159	-18.1592
6.744	706	725.915	-19.9149
6.752	709	726.729	-17.7288
6.76	710	727.592	-17.5917
6.768	711	728.496	-17.4964
6.776	714	729.437	-15.437
6.784	713	730.409	-17.4089
6.792	715	731.408	-16.4081
6.8	717	732.432	-15.4316
6.808	720	733.477	-13.4766
6.816	722	734.541	-12.5411
6.824	727	735.623	-8.62301
6.832	732	736.721	-4.7209
6.84	740	737.833	2.16661
6.848	745	738.959	6.04068
6.856	754	740.098	13.9023
6.864	762	741.248	20.7524
6.872	766	742.408	23.5916
6.88	771	743.579	27.4207
6.888	780	744.76	35.2403
6.896	789	745.949	43.0508
6.904	795	747.147	47.8528
6.912	803	748.353	54.6467
6.92	809	749.567	59.4329
6.928	813	750.788	62.2116
6.936	811	752.017	58.9832
6.944	804	753.252	50.7481
6.952	798	754.494	43.5064
6.96	795	755.08	39.9203
6.968	788	756.361	31.6392
6.976	783	757.646	25.3538
6.984	777	758.936	18.0643
6.992	773	760.229	12.7707
7	773	761.527	11.4731
7.008	767	762.828	4.17151
7.016	763	764.134	-1.1339
7.024	760	765.443	-5.44312
7.032	758	766.756	-8.75606
7.04	757	776.903	-19.9031
7.048	754	778.597	-24.5967
7.056	751	780.318	-29.318
7.064	751	782.069	-31.0692
7.072	751	783.852	-32.8523
7.08	749	790.212	-41.2119
7.088	750	792.26	-42.2597
7.096	750	794.361	-44.3608
7.104	751	796.52	-45.5198
7.112	753	798.742	-45.7423
7.12	755	801.034	-46.0343
7.128	754	803.403	-49.4025
7.136	759	805.855	-46.8548
7.144	761	808.4	-47.4001
7.152	765	811.048	-46.0483
7.16	770	813.811	-43.8112
7.168	773	816.702	-43.702
7.176	782	819.736	-37.7363
7.184	789	822.932	-33.9318
7.192	798	826.309	-28.3095
7.2	810	829.894	-19.8938
7.208	828	833.713	-5.71341
7.216	847	837.802	9.19753
7.224	864	842.202	21.7985
7.232	881	846.959	34.0408
7.24	898	852.134	45.8659
7.248	920	857.798	62.2024
7.256	941	864.037	76.9628
7.264	959	870.961	88.0391
7.272	971	878.704	92.2964
7.28	976	887.435	88.5646
7.288	981	897.373	83.6265
7.296	981	908.798	72.2016
7.304	984	922.078	61.9223
7.312	983	937.701	45.2989
7.32	981	956.332	24.6682
7.328	978	978.887	-0.88693
7.336	983	1006.66	-23.6638
7.344	992	1041.55	-49.5456
7.352	1017	1086.35	-69.3504
7.36	1052	1145.45	-93.4464
7.368	1113	1225.9	-112.895
7.376	1220	1339.79	-119.792
7.384	1419	1510.93	-91.9337
7.392	1834	1806.32	27.682
7.4	2633	2476.8	156.202
7.408	4299	4265.56	33.4449
7.416	7909	8247.4	-338.401
7.424	13538	13856.4	-318.371
7.432	15544	15730.9	-186.855
7.44	11020	11352.3	-332.303
7.448	7197	7365.53	-168.534
7.456	6932	6835.83	96.1703
7.464	8853	8613.58	239.425
7.472	9138	8785.94	352.059
7.48	5985	6047.39	-62.3879
7.488	3229	3487.26	-258.26
7.496	2020	2151.25	-131.251
7.504	1559	1615.79	-56.7922
7.512	1321	1388.07	-67.0744
7.52	1189	1261.57	-72.5666
7.528	1108	1178.12	-70.1168
7.536	1053	1119.17	-66.1707
7.544	1014	1075.93	-61.9313
7.552	997	1043.31	-46.3072
7.56	1011	1018.13	-7.13383
7.568	1047	998.354	48.6457
7.576	1062	982.582	79.418
7.584	1009	969.853	39.1468
7.592	945	959.48	-14.4799
7.6	903	950.96	-47.9598
7.608	879	943.919	-64.9187
7.616	862	938.073	-76.0732
7.624	855	933.205	-78.205
7.632	851	929.144	-78.1436
7.64	848	925.755	-77.7547
7.648	853	922.931	-69.9305
7.656	861	920.584	-59.5844
7.664	855	918.646	-63.6456
7.672	847	917.056	-70.056
7.68	845	915.767	-70.7675
7.688	849	914.74	-65.74
7.696	860	913.94	-53.9398
7.704	873	913.339	-40.3385
7.712	893	912.912	-19.912
7.72	918	912.639	5.36053
7.728	953	912.503	40.4967
7.736	1003	912.488	90.5117
7.744	1068	912.581	155.419
7.752	1125	912.77	212.23
7.76	1132	913.045	218.955
7.768	1065	913.398	151.602
7.776	991	913.821	77.1793
7.784	960	914.306	45.694
7.792	962	914.848	47.152
7.8	961	915.441	45.5586
7.808	950	916.081	33.9187
7.816	942	916.764	25.2365
7.824	949	908.847	40.1526
7.832	961	909.943	51.0572
7.84	979	911.05	67.9496
7.848	1002	912.169	89.8311
7.856	1021	913.297	107.703
7.864	1044	910.022	133.978
7.872	1067	911.34	155.66
7.88	1088	912.654	175.346
7.888	1107	913.965	193.035
7.896	1125	915.273	209.727
7.904	1143	918.956	224.044
7.912	1157	920.353	236.647
7.92	1159	924.352	234.648
7.928	1152	925.861	226.139
7.936	1140	927.38	212.62
7.944	1128	928.91	199.09
7.952	1115	930.452	184.548
7.96	1100	932.008	167.992
7.968	1088	933.58	154.42
7.976	1075	935.169	139.831
7.984	1061	936.777	124.223
7.992	1052	938.407	113.593
8	1049	940.06	108.94
8.008	1060	941.741	118.259
8.016	1079	943.452	135.548
8.024	1078	945.197	132.803
8.032	1045	946.979	98.0206
8.04	1008	948.805	59.1947
8.048	983	950.68	32.32
8.056	969	952.61	16.3901
8.064	959	954.603	4.39742
8.072	952	956.667	-4.66691
8.08	946	958.813	-12.8132
8.088	941	961.054	-20.0536
8.096	940	963.403	-23.4026
8.104	937	965.877	-28.8773
8.112	936	968.498	-32.4983
8.12	941	971.29	-30.2903
8.128	944	974.284	-30.2835
8.136	948	977.515	-29.5148
8.144	954	981.03	-27.0296
8.152	961	984.885	-23.8847
8.16	964	989.151	-25.1515
8.168	972	993.921	-21.9208
8.176	981	999.31	-18.3098
8.184	991	1005.47	-14.4711
8.192	993	1012.61	-19.6073
8.2	996	1020.99	-24.9911
8.208	1000	1031	-30.9969
8.216	1004	1043.15	-39.1497
8.224	1011	1058.2	-47.2034
8.232	1023	1077.27	-54.2714
8.24	1034	1102.05	-68.0509
8.248	1046	1135.23	-89.2303
8.256	1087	1181.29	-94.2909
8.264	1157	1248.59	-91.5857
8.272	1283	1357.77	-74.769
8.28	1528	1576.72	-48.7214
8.288	2048	2105.87	-57.8743
8.296	3208	3314.7	-106.704
8.304	5345	5408.85	-63.8489
8.312	7552	7461.43	90.5737
8.32	7896	7840.22	55.7765
8.328	6218	6260.01	-42.008
8.336	3906	3965.35	-59.353
8.344	2353	2434.74	-81.7363
8.352	1656	1717.36	-61.3643
8.36	1356	1426.25	-70.2548
8.368	1217	1293.63	-76.6293
8.376	1141	1217.51	-76.5087
8.384	1097	1167.46	-70.4571
8.392	1090	1132.56	-42.5579
8.4	1105	1107.36	-2.3566
8.408	1116	1088.66	27.3358
8.416	1109	1074.5	34.5027
8.424	1106	1063.57	42.4292
8.432	1128	1055.02	72.9765
8.44	1192	1048.26	143.739
8.448	1271	1042.86	228.136
8.456	1302	1038.53	263.473
8.464	1246	1035.03	210.974
8.472	1143	1032.19	110.807
8.48	1067	1029.9	37.1002
8.488	1020	1028.05	-8.04664
8.496	999	1026.56	-27.5561
8.504	982	1025.37	-43.3667
8.512	970	1024.43	-54.4293
8.52	953	1023.7	-70.7041
8.528	940	1023.16	-83.159
8.536	929	1022.77	-93.7672
8.544	921	1022.51	-101.507
8.552	913	1022.36	-109.359
8.56	907	1022.31	-115.31
8.568	900	1022.35	-122.345
8.576	897	1022.45	-125.454
8.584	898	1022.63	-124.628
8.592	899	1022.86	-123.858
8.6	901	1023.14	-122.137
8.608	900	1023.46	-123.46
8.616	899	1023.82	-124.821
8.624	901	1024.22	-123.216
8.632	902	1024.64	-122.641
8.64	901	1025.09	-124.093
8.648	900	1025.57	-125.567
8.656	905	1026.06	-121.063
8.664	904	1026.58	-122.576
8.672	904	1027.11	-123.106
8.68	903	1027.65	-124.65
8.688	906	1028.21	-122.207
8.696	907	1028.77	-121.775
8.704	907	1029.35	-122.352
8.712	910	1029.94	-119.938
8.72	910	1028.17	-118.168
8.728	909	1028.86	-119.858
8.736	907	1027.07	-120.07
8.744	908	1027.85	-119.853
8.752	911	1028.63	-117.631
8.76	911	1029.4	-118.403
8.768	914	1030.17	-116.169
8.776	915	1030.93	-115.93
8.784	911	1031.69	-120.686
8.792	911	1032.44	-121.436
8.8	914	1033.18	-119.18
8.808	915	1033.92	-118.919
8.816	917	1034.67	-117.675
8.824	917	1035.4	-118.404
8.832	918	1036.13	-118.127
8.84	921	1036.85	-115.845
8.848	922	1037.56	-115.558
8.856	921	1038.27	-117.265
8.864	926	1038.97	-112.967
8.872	928	1039.66	-111.664
8.88	927	1040.36	-113.356
8.888	928	1041.04	-113.042
8.896	930	1041.72	-111.723
8.904	930	1042.4	-112.399
8.912	929	1043.07	-114.069
8.92	932	1043.73	-111.735
8.928	931	1044.4	-113.395
8.936	932	1045.05	-113.05
8.944	932	1045.7	-113.701
8.952	935	1046.35	-111.346
8.96	935	1046.99	-111.986
8.968	936	1047.62	-111.621
8.976	934	1048.25	-114.251
8.984	938	1048.88	-110.877
8.992	938	1049.5	-111.498
9	940	1050.11	-110.114
9.008	942	1050.73	-108.725
9.016	943	1051.33	-108.332
9.024	943	1051.93	-108.935
9.032	942	1052.53	-110.533
9.04	944	1053.13	-109.127
9.048	951	1053.72	-102.718
9.056	958	1054.3	-96.304
9.064	956	1054.89	-98.887
9.072	961	1055.47	-94.4669
9.08	976	1056.04	-80.0439
9.088	991	1056.62	-65.6188
9.096	1001	1057.19	-56.1919
9.104	999	1057.76	-58.7643
9.112	991	1058.34	-67.3371
9.12	983	1058.91	-75.9116
9.128	983	1059.49	-76.4899
9.136	988	1060.07	-72.0749
9.144	994	1060.67	-66.6708
9.152	1004	1061.28	-57.2837
9.16	1005	1061.92	-56.9229
9.168	998	1062.6	-64.6036
9.176	991	1063.35	-72.351
9.184	983	1064.21	-81.2137
9.192	979	1065.32	-86.3183
9.2	978	1067.09	-89.0873
9.208	974	1070.72	-96.7243
9.216	978	1078.22	-100.224
9.224	980	1090.01	-110.014
9.232	978	1099.29	-121.286
9.24	980	1094.56	-114.559
9.248	984	1083.24	-99.235
9.256	987	1075.21	-88.2064
9.264	990	1071.54	-81.5385
9.272	993	1070.31	-77.3134
9.28	1000	1070.02	-70.0156
9.288	1020	1070.04	-50.0403
9.296	1041	1070.21	-29.2061
9.304	1051	1070.45	-19.4504
9.312	1041	1070.74	-29.743
9.32	1035	1071.07	-36.0665
9.328	1037	1071.41	-34.41
9.336	1044	1071.77	-27.7667
9.344	1051	1072.13	-21.1319
9.352	1054	1072.5	-18.5025
9.36	1051	1072.88	-21.8763
9.368	1048	1073.25	-25.2518
9.376	1046	1073.63	-27.6277
9.384	1046	1074	-28.0032
9.392	1038	1074.38	-36.3778
9.4	1035	1074.75	-39.7508
9.408	1035	1075.12	-40.122
9.416	1038	1075.49	-37.491
9.424	1040	1075.86	-35.8577
9.432	1041	1076.22	-35.2218
9.44	1044	1076.58	-32.5832
9.448	1051	1076.94	-25.9419
9.456	1058	1077.3	-19.2977
9.464	1071	1077.65	-6.65064
9.472	1092	1078	13.9994
9.48	1127	1078.35	48.6524
9.488	1178	1078.69	99.3085
9.496	1221	1079.03	141.968
9.504	1238	1079.37	158.63
9.512	1237	1079.71	157.295
9.52	1240	1080.04	159.963
9.528	1243	1080.37	162.634
9.536	1252	1080.69	171.308
9.544	1268	1081.01	186.985
9.552	1289	1081.33	207.665
9.56	1299	1081.65	217.348
9.568	1297	1081.97	215.034
9.576	1297	1082.28	214.723
9.584	1301	1082.59	218.415
9.592	1305	1082.89	222.109
9.6	1322	1083.19	238.807
9.608	1338	1083.49	254.507
9.616	1324	1083.79	240.21
9.624	1276	1084.08	191.916
9.632	1216	1084.38	131.624
9.64	1176	1084.66	91.3351
9.648	1157	1084.95	72.0488
9.656	1143	1085.23	57.7651
9.664	1134	1085.5	48.5048
9.672	1133	1085.77	47.2255
9.68	1131	1086.05	44.9487
9.688	1129	1086.33	42.6745
9.696	1134	1086.6	47.4027
9.704	1136	1086.87	49.1334
9.712	1139	1087.13	51.8665
9.72	1144	1087.4	56.602
9.728	1151	1095.8	55.2008
9.736	1157	1096.36	60.6362
9.744	1166	1096.94	69.0564
9.752	1175	1097.54	77.4601
9.76	1182	1098.15	83.8457
9.768	1199	1098.79	100.212
9.776	1221	1099.44	121.556
9.784	1243	1100.12	142.876
9.792	1280	1100.83	179.171
9.8	1342	1101.56	240.437
9.808	1437	1102.33	334.673
9.816	1564	1103.13	460.874
9.824	1650	1103.96	546.037
9.832	1633	1104.84	528.159
9.84	1549	1105.77	443.235
9.848	1462	1106.74	355.26
9.856	1398	1107.77	290.229
9.864	1356	1108.86	247.136
9.872	1332	1110.03	221.973
9.88	1315	1111.27	203.733
9.888	1298	1112.59	185.406
9.896	1282	1114.02	167.981
9.904	1271	1115.55	155.448
9.912	1266	1117.21	148.79
9.92	1259	1119.01	139.993
9.928	1256	1120.96	135.036
9.936	1260	1123.1	136.898
9.944	1278	1125.45	152.552
9.952	1309	1128.03	180.966
9.96	1366	1130.9	235.102
9.968	1467	1134.09	332.915
9.976	1502	1137.65	364.35
9.984	1427	1141.66	285.34
9.992	1350	1146.2	203.802
10	1312	1151.37	160.634
10.008	1302	1157.29	144.708
10.016	1304	1164.14	139.859
10.024	1314	1172.12	141.881
10.032	1326	1181.5	144.502
10.04	1343	1192.64	150.364
10.048	1363	1206.01	156.992
10.056	1384	1222.26	161.736
10.064	1418	1242.31	175.694
10.072	1465	1267.41	197.587
10.08	1510	1299.45	210.554
10.088	1544	1357.32	186.678
10.096	1584	1413.71	170.292
10.104	1652	1509.58	142.417
10.112	1765	1621.03	143.97
10.12	1958	1792.08	165.924
10.128	2298	2099.25	198.75
10.136	2973	2779.47	193.532
10.144	4418	4368.29	49.7097
10.152	7517	7469.44	47.5635
10.16	11796	11629.6	166.408
10.168	13015	13459	-444.005
10.176	9925	10438.8	-513.782
10.184	6486	6404.28	81.7226
10.192	4255	3782.55	472.454
10.2	3068	2535.58	532.424
10.208	2473	2009.96	463.038
10.216	2151	1761.71	389.286
10.224	1979	1617.55	361.452
10.232	1883	1522.85	360.152
10.24	1830	1457.3	372.701
10.248	1798	1410.68	387.324
10.256	1775	1376.97	398.032
10.264	1752	1352.43	399.574
10.272	1732	1334.62	397.376
10.28	1711	1321.95	389.048
10.288	1696	1313.32	382.68
10.296	1676	1307.98	368.016
10.304	1657	1305.44	351.564
10.312	1633	1305.34	327.662
10.32	1612	1307.48	304.522
10.328	1595	1311.75	283.255
10.336	1579	1318.11	260.887
10.344	1559	1326.63	232.37
10.352	1538	1337.42	200.579
10.36	1525	1350.69	174.314
10.368	1518	1366.72	151.283
10.376	1507	1387.6	119.395
10.384	1499	1410.54	88.4634
10.392	1499	1439.46	59.5356
10.4	1505	1479.55	25.4506
10.408	1516	1518.92	-2.92407
10.416	1536	1566.38	-30.375
10.424	1562	1624.06	-62.0563
10.432	1599	1694.93	-95.9296
10.44	1651	1783.15	-132.148
10.448	1731	1894.67	-163.669
10.456	1842	2038.28	-196.281
10.464	1998	2227.36	-229.356
10.472	2235	2483.12	-248.117
10.48	2593	2842.05	-249.047
10.488	3195	3380.46	-185.463
10.496	4276	4307.36	-31.3556
10.504	6304	6213.77	90.234
10.512	10331	10344.7	-13.652
10.52	18082	18162.7	-80.6659
10.528	29305	29275.8	29.2239
10.536	38438	37908.4	529.56
10.544	40859	40527.8	331.213
10.552	37942	38856	-914.034
10.56	28808	29099	-290.985
10.568	17793	17560.6	232.393
10.576	10396	9885.3	510.697
10.584	6475	5987.92	487.083
10.592	4470	4221.58	248.424
10.6	3374	3350.52	23.4767
10.608	2770	2833.71	-63.7064
10.616	2410	2478.37	-68.3717
10.624	2177	2230.81	-53.8058
10.632	2016	2048.37	-32.3667
10.64	1893	1910.62	-17.6222
10.648	1796	1804.65	-8.64964
10.656	1716	1721.96	-5.96302
10.664	1654	1656.83	-2.83001
10.672	1610	1605.29	4.70549
10.68	1578	1564.59	13.4117
10.688	1544	1532.77	11.232
10.696	1515	1508.49	6.51208
10.704	1485	1490.86	-5.86016
10.712	1462	1479.37	-17.3736
10.72	1447	1473.86	-26.8588
10.728	1433	1474.49	-41.4943
10.736	1430	1481.86	-51.8593
10.744	1438	1497.05	-59.0489
10.752	1450	1521.89	-71.888
10.76	1482	1559.33	-77.3284
10.768	1539	1614.18	-75.1778
10.776	1628	1695.17	-67.165
10.784	1779	1821.75	-42.7542
10.792	2041	2044.55	-3.54623
10.8	2525	2479.41	45.5935
10.808	3441	3310.77	130.233
10.816	4911	4699.66	211.339
10.824	6718	6543.97	174.025
10.832	8725	8702.39	22.6127
10.84	11853	11728.8	124.233
10.848	15064	14468.2	595.798
10.856	14497	13708.3	788.739
10.864	9483	9603.83	-120.832
10.872	5290	5824.47	-534.468
10.88	3248	3602.81	-354.808
10.888	2343	2558.5	-215.497
10.896	1895	2087.17	-192.169
10.904	1660	1839.98	-179.984
10.912	1530	1684.94	-154.942
10.92	1459	1577.64	-118.638
10.928	1431	1499.69	-68.6876
10.936	1441	1441.21	-0.20532
10.944	1465	1396.18	68.8238
10.952	1470	1360.74	109.261
10.96	1422	1332.33	89.6749
10.968	1334	1309.17	24.8281
10.976	1256	1290.04	-34.0395
10.984	1204	1258.22	-54.218
10.992	1169	1245.23	-76.231
11	1148	1234.2	-86.1958
11.008	1136	1206.89	-70.8934
11.016	1122	1199.36	-77.3621
11.024	1113	1192.85	-79.8492
11.032	1104	1187.2	-83.1999
11.04	1097	1182.27	-85.2747
11.048	1092	1177.96	-85.9613
11.056	1088	1174.17	-86.1686
11.064	1083	1170.82	-87.8246
11.072	1082	1167.86	-85.8622
11.08	1079	1165.23	-86.2331
11.088	1078	1162.89	-84.8948
11.096	1075	1160.81	-85.8116
11.104	1072	1158.95	-86.9538
11.112	1073	1157.3	-84.2963
11.12	1074	1155.82	-81.8184
11.128	1074	1154.5	-80.5034
11.136	1073	1153.34	-80.3383
11.144	1069	1152.31	-83.3144
11.152	1072	1151.43	-79.4282
11.16	1075	1150.69	-75.6853
11.168	1076	1150.11	-74.1138
11.176	1079	1149.82	-70.815
11.184	1077	1150.09	-73.0887
11.192	1078	1151.53	-73.528
11.2	1077	1154.67	-77.6681
11.208	1078	1158.75	-80.7519
11.216	1074	1159.94	-85.9424
11.224	1073	1156.09	-83.0875
11.232	1074	1151.36	-77.3563
11.24	1070	1148.16	-78.1627
11.248	1070	1146.47	-76.4748
11.256	1069	1145.63	-76.6314
11.264	1071	1145.15	-74.1519
11.272	1070	1144.83	-74.8316
11.28	1075	1142.95	-67.9483
11.288	1072	1142.84	-70.8359
11.296	1070	1142.77	-72.7687
11.304	1066	1141.18	-75.1835
11.312	1066	1134.01	-68.0066
11.32	1068	1134.33	-66.3295
11.328	1069	1134.66	-65.6623
11.336	1069	1135	-66.0042
11.344	1068	1135.35	-67.355
11.352	1070	1135.71	-65.7148
11.36	1074	1136.08	-62.0845
11.368	1079	1136.47	-57.4655
11.376	1084	1136.86	-52.8598
11.384	1089	1137.27	-48.2708
11.392	1089	1137.7	-48.7032
11.4	1081	1138.16	-57.1644
11.408	1075	1138.67	-63.6656
11.416	1072	1139.22	-67.225
11.424	1068	1139.87	-71.8743
11.432	1068	1140.68	-72.6812
11.44	1070	1141.83	-71.8343
11.448	1068	1143.87	-75.8727
11.456	1069	1147.95	-78.9487
11.464	1068	1155.39	-87.3915
11.472	1069	1165.62	-96.6209
11.48	1068	1172.11	-104.111
11.488	1067	1167.24	-100.244
11.496	1070	1157.96	-87.9622
11.504	1071	1151.78	-80.7791
11.512	1080	1149.21	-69.21
11.52	1088	1149.19	-61.1863
11.528	1096	1149.56	-53.563
11.536	1094	1148.75	-54.7535
11.544	1088	1147.49	-59.4935
11.552	1082	1146.67	-64.6725
11.56	1086	1146.38	-60.3766
11.568	1088	1146.41	-58.4132
11.576	1088	1146.61	-58.6083
11.584	1090	1146.88	-56.8753
11.592	1090	1147.18	-57.1813
11.6	1090	1147.51	-57.5131
11.608	1089	1147.86	-58.8638
11.616	1092	1148.23	-56.2293
11.624	1093	1148.61	-55.6069
11.632	1097	1148.99	-51.9949
11.64	1102	1149.44	-47.439
11.648	1109	1149.85	-40.8463
11.656	1124	1150.28	-26.2794
11.664	1143	1150.7	-7.70361
11.672	1156	1151.14	4.8639
11.68	1148	1151.57	-3.56793
11.688	1130	1152.02	-22.0184
11.696	1113	1152.48	-39.4787
11.704	1103	1152.95	-49.9499
11.712	1097	1153.43	-56.4331
11.72	1092	1153.93	-61.9299
11.728	1090	1154.44	-64.4423
11.736	1090	1154.97	-64.9728
11.744	1091	1155.52	-64.5245
11.752	1092	1156.1	-64.1014
11.76	1090	1156.71	-66.7084
11.768	1086	1157.35	-71.3521
11.776	1088	1158.04	-70.0409
11.784	1092	1158.79	-66.786
11.792	1091	1159.6	-68.6024
11.8	1092	1160.51	-68.5105
11.808	1098	1161.54	-63.5391
11.816	1101	1162.73	-61.7288
11.824	1105	1164.14	-59.1395
11.832	1110	1165.86	-55.8614
11.84	1116	1168.04	-52.0359
11.848	1121	1170.89	-49.8937
11.856	1126	1174.84	-48.8424
11.864	1139	1180.77	-41.7747
11.872	1157	1191.59	-34.5851
11.88	1191	1217.65	-26.6457
11.888	1250	1284.68	-34.6826
11.896	1353	1420.16	-67.1586
11.904	1406	1589.08	-183.084
11.912	1315	1623.77	-308.771
11.92	1224	1474.43	-250.429
11.928	1187	1321.02	-134.023
11.936	1168	1236.47	-68.4667
11.944	1154	1203.18	-49.1776
11.952	1144	1191.85	-47.854
11.96	1142	1189.15	-47.1509
11.968	1145	1192.44	-47.4353
11.976	1145	1201.42	-56.4188
11.984	1142	1212.03	-70.0251
11.992	1127	1212.36	-85.3558
12	1115	1200.7	-85.696
12.008	1104	1188.71	-84.709
12.016	1104	1181.22	-77.2191
12.024	1111	1177.65	-66.6493
12.032	1124	1176.26	-52.2606
12.04	1138	1175.88	-37.8828
12.048	1142	1176.05	-34.0456
12.056	1129	1176.64	-47.6398
12.064	1112	1177.75	-65.7459
12.072	1102	1180.39	-78.3924
12.08	1095	1185.43	-90.4267
12.088	1091	1193.87	-102.865
12.096	1090	1209.87	-119.867
12.104	1094	1233.74	-139.736
12.112	1096	1254.69	-158.69
12.12	1099	1254.58	-155.585
12.128	1101	1240.62	-139.617
12.136	1100	1221.14	-121.135
12.144	1100	1204.01	-104.013
12.152	1101	1193.41	-92.4117
12.16	1100	1189.04	-89.0415
12.168	1103	1186.65	-83.6467
12.176	1109	1185.63	-76.6321
12.184	1113	1185.24	-72.2386
12.192	1115	1185.16	-70.1644
12.2	1119	1185.29	-66.287
12.208	1124	1185.55	-61.546
12.216	1131	1185.91	-54.9059
12.224	1138	1186.34	-48.3447
12.232	1141	1186.85	-45.8481
12.24	1143	1187.41	-44.4072
12.248	1141	1188.02	-47.0164
12.256	1143	1188.67	-45.6726
12.264	1151	1189.37	-38.3742
12.272	1157	1190.12	-33.1216
12.28	1166	1190.92	-24.916
12.288	1169	1191.76	-22.7599
12.296	1172	1192.66	-20.657
12.304	1178	1193.61	-15.6119
12.312	1186	1194.63	-8.6309
12.32	1192	1195.45	-3.4521
12.328	1196	1196.63	-0.63386
12.336	1200	1197.91	2.0923
12.344	1207	1199.29	7.71185
12.352	1215	1200.79	14.2066
12.36	1222	1202.45	19.5535
12.368	1233	1204.28	28.7227
12.376	1237	1206.33	30.6748
12.384	1245	1208.64	36.3569
12.392	1253	1211.31	41.6943
12.4	1260	1214.42	45.5778
12.408	1267	1218.17	48.8295
12.416	1275	1222.91	52.0881
12.424	1283	1229.57	53.4343
12.432	1296	1240.41	55.5923
12.44	1305	1259.53	45.4654
12.448	1316	1290.61	25.3852
12.456	1328	1329.5	-1.49569
12.464	1336	1352.22	-16.2204
12.472	1339	1340.23	-1.23045
12.48	1336	1319.91	16.0875
12.488	1337	1312.04	24.9587
12.496	1348	1320.04	27.9576
12.504	1377	1342.83	34.1741
12.512	1429	1383.21	45.794
12.52	1514	1456.52	57.4842
12.528	1676	1604.86	71.1351
12.536	1988	1906.84	81.1564
12.544	2565	2440.91	124.088
12.552	3271	3145.52	125.483
12.56	3665	3616.25	48.7538
12.568	3342	3415.45	-73.4518
12.576	2703	2791.22	-88.221
12.584	2261	2306.24	-45.2415
12.592	2196	2170.21	25.7909
12.6	2421	2351.88	69.1207
12.608	2727	2662.12	64.8782
12.616	2862	2762.58	99.4159
12.624	2820	2678.4	141.605
12.632	2834	2739.68	94.3165
12.64	2872	2894.38	-22.3805
12.648	2683	2727.66	-44.6621
12.656	2281	2254.7	26.2953
12.664	1887	1830.33	56.6704
12.672	1622	1566.93	55.0738
12.68	1471	1431.07	39.9318
12.688	1383	1363.58	19.4171
12.696	1329	1329.3	-0.3044
12.704	1301	1305.06	-4.05727
12.712	1281	1287.86	-6.8644
12.72	1266	1275.1	-9.10453
12.728	1257	1265.37	-8.36791
12.736	1255	1257.78	-2.78163
12.744	1256	1251.77	4.22871
12.752	1258	1246.95	11.0549
12.76	1265	1243.03	21.972
12.768	1278	1239.82	38.1777
12.776	1289	1237.18	51.8173
12.784	1294	1235	58.9997
12.792	1303	1233.19	69.8074
12.8	1314	1231.7	82.3042
12.808	1331	1230.46	100.54
12.816	1361	1229.45	131.554
12.824	1409	1228.62	180.377
12.832	1473	1227.97	245.034
12.84	1513	1227.46	285.544
12.848	1495	1227.07	267.925
12.856	1439	1226.81	212.188
12.864	1396	1226.66	169.344
12.872	1369	1226.6	142.401
12.88	1354	1226.64	127.364
12.888	1342	1226.76	115.238
12.896	1335	1226.97	108.025
12.904	1331	1227.27	103.727
12.912	1329	1227.66	101.344
12.92	1331	1228.13	102.874
12.928	1331	1228.69	102.314
12.936	1334	1229.34	104.66
12.944	1339	1230.09	108.906
12.952	1338	1231.86	106.138
12.96	1340	1232.88	107.124
12.968	1345	1234.02	110.978
12.976	1348	1236.31	111.687
12.984	1351	1237.81	113.194
12.992	1355	1239.49	115.509
13	1360	1241.4	118.603
13.008	1365	1243.56	121.44
13.016	1369	1246.02	122.975
13.024	1378	1248.85	129.152
13.032	1380	1252.1	127.9
13.04	1387	1255.87	131.128
13.048	1389	1259.64	129.36
13.056	1390	1263.85	126.15
13.064	1394	1270.09	123.914
13.072	1398	1277.58	120.421
13.08	1405	1286.7	118.302
13.088	1413	1297.96	115.038
13.096	1422	1312.11	109.893
13.104	1434	1329.42	104.58
13.112	1450	1353.14	96.8557
13.12	1475	1385.02	89.9753
13.128	1514	1429.43	84.5729
13.136	1577	1494.28	82.7225
13.144	1685	1604.33	80.671
13.152	1883	1819.61	63.389
13.16	2250	2270.7	-20.698
13.168	2936	3132.02	-196.022
13.176	4198	4442.54	-244.54
13.184	5690	5680.87	9.13414
13.192	5805	5611.64	193.36
13.2	4405	4324.58	80.4175
13.208	3035	3044.47	-9.46708
13.216	2253	2223.75	29.2517
13.224	1866	1800.16	65.836
13.232	1686	1599.03	86.9654
13.24	1610	1495.5	114.503
13.248	1570	1433.32	136.68
13.256	1525	1391.69	133.311
13.264	1465	1362.07	102.933
13.272	1411	1340.44	70.5607
13.28	1369	1324.36	44.6374
13.288	1341	1312.29	28.7111
13.296	1319	1303.58	15.4205
13.304	1303	1296.82	6.17796
13.312	1291	1291.93	-0.92689
13.32	1285	1288.6	-3.59763
13.328	1275	1286.65	-11.6533
13.336	1265	1286.01	-21.0065
13.344	1259	1286.65	-27.6541
13.352	1258	1288.68	-30.6809
13.36	1254	1292.27	-38.2746
13.368	1252	1297.76	-45.7591
13.376	1256	1305.65	-49.6547
13.384	1262	1316.79	-54.787
13.392	1273	1332.51	-59.507
13.4	1294	1355.28	-61.2754
13.408	1335	1390.58	-55.5782
13.416	1410	1452.47	-42.4725
13.424	1547	1573.68	-26.6774
13.432	1800	1809.83	-9.82733
13.44	2229	2213.82	15.1755
13.448	2816	2752.88	63.1214
13.456	3350	3166.69	183.307
13.464	3563	3264.35	298.649
13.472	3492	3244.64	247.364
13.48	3238	2989.86	248.143
13.488	2744	2460.83	283.165
13.496	2169	1976.26	192.743
13.504	1756	1663.73	92.2698
13.512	1535	1495	40.0013
13.52	1413	1409.63	3.36855
13.528	1347	1363.32	-16.3155
13.536	1311	1334.49	-23.4894
13.544	1294	1314.61	-20.6054
13.552	1284	1300.14	-16.1394
13.56	1287	1289.3	-2.30384
13.568	1297	1281.03	15.9702
13.576	1307	1274.63	32.3713
13.584	1305	1269.64	35.3577
13.592	1292	1265.76	26.2408
13.6	1271	1262.77	8.23293
13.608	1252	1260.52	-8.52281
13.616	1244	1259.01	-15.013
13.624	1236	1258.04	-22.0357
13.632	1233	1257.76	-24.7627
13.64	1233	1258.01	-25.0118
13.648	1231	1258.96	-27.9625
13.656	1231	1260.75	-29.7529
13.664	1234	1263.61	-29.6127
13.672	1237	1267.92	-30.9224
13.68	1244	1274.36	-30.3609
13.688	1258	1281.17	-23.1709
13.696	1280	1298.45	-18.447
13.704	1317	1331.26	-14.2585
13.712	1378	1394.47	-16.4706
13.72	1478	1504.44	-26.437
13.728	1632	1661.94	-29.9379
13.736	1802	1817	-15.0048
13.744	1969	1916.77	52.2316
13.752	2282	2020.88	261.119
13.76	2608	2076.53	531.472
13.768	2384	1929.14	454.856
13.776	1944	1681.24	262.758
13.784	1646	1485.51	160.493
13.792	1480	1372.33	107.668
13.8	1388	1316.27	71.7301
13.808	1335	1288.57	46.428
13.816	1305	1273	31.999
13.824	1288	1262.89	25.1058
13.832	1274	1255.74	18.2638
13.84	1263	1250.43	12.5748
13.848	1258	1246.36	11.637
13.856	1251	1243.18	7.81905
13.864	1245	1240.64	4.36217
13.872	1244	1238.57	5.42972
13.88	1243	1236.86	6.1355
13.888	1240	1235.44	4.56069
13.896	1238	1234.24	3.76431
13.904	1236	1233.21	2.79009
13.912	1237	1232.33	4.67083
13.92	1241	1231.57	9.43144
13.928	1245	1230.91	14.0909
13.936	1241	1230.34	10.6639
13.944	1229	1229.84	-0.83853
13.952	1221	1229.41	-8.40803
13.96	1216	1228.07	-12.0692
13.968	1210	1227.79	-17.7867
13.976	1208	1227.56	-19.5576
13.984	1208	1226.41	-18.4093
13.992	1205	1226.32	-21.3181
14	1201	1226.28	-25.2841
14.008	1203	1226.31	-23.3139
14.016	1204	1226.42	-22.4173
14.024	1206	1226.61	-20.6087
14.032	1210	1226.91	-16.9089
14.04	1220	1227.35	-7.34762
14.048	1230	1227.97	2.03157
14.056	1247	1228.84	18.164
14.064	1257	1230.05	26.9505
14.072	1258	1231.77	26.2292
14.08	1248	1234.3	13.6982
14.088	1238	1238.32	-0.32482
14.096	1236	1245.52	-9.52346
14.104	1248	1259.58	-11.5778
14.112	1278	1286.5	-8.5038
14.12	1327	1331.98	-4.98012
14.128	1394	1391.67	2.33414
14.136	1451	1438.49	12.5118
14.144	1460	1447.71	12.2872
14.152	1423	1409.61	13.3943
14.16	1357	1346.47	10.5302
14.168	1306	1294.67	11.3317
14.176	1277	1262.91	14.0941
14.184	1252	1246.09	5.91494
14.192	1229	1237.45	-8.44887
14.2	1213	1232.59	-19.5876
14.208	1200	1229.45	-29.4495
14.216	1193	1227.22	-34.2159
14.224	1192	1225.54	-33.5366
14.232	1189	1224.23	-35.2284
14.24	1186	1222.83	-36.8295
14.248	1184	1221.7	-37.701
14.256	1182	1221	-38.9975
14.264	1180	1220.4	-40.3972
14.272	1180	1219.88	-39.8761
14.28	1179	1219.29	-40.2936
14.288	1179	1218.89	-39.8862
14.296	1181	1218.52	-37.5173
14.304	1179	1218.18	-39.1795
14.312	1177	1217.87	-40.8669
14.32	1179	1217.58	-38.575
14.328	1181	1217.3	-36.3003
14.336	1185	1217.04	-32.0399
14.344	1187	1216.79	-29.7915
14.352	1187	1216.55	-29.5531
14.36	1191	1216.32	-25.3232
14.368	1197	1221.31	-24.3105
14.376	1199	1221.26	-22.2566
14.384	1200	1221.22	-21.2158
14.392	1201	1221.19	-20.1878
14.4	1200	1221.17	-21.1725
14.408	1197	1221.17	-24.17
14.416	1196	1221.18	-25.1804
14.424	1197	1221.2	-24.2041
14.432	1197	1221.24	-24.2415
14.44	1197	1224.45	-27.4548
14.448	1197	1224.62	-27.6185
14.456	1199	1224.8	-25.8025
14.464	1202	1225.01	-23.0077
14.472	1206	1225.24	-19.2357
14.48	1210	1225.49	-15.4878
14.488	1214	1225.77	-11.7657
14.496	1224	1226.07	-2.07125
14.504	1236	1226.41	9.5935
14.512	1249	1226.77	22.2263
14.52	1265	1227.18	37.8245
14.528	1287	1227.61	59.3855
14.536	1317	1228.09	88.906
14.544	1346	1228.62	117.382
14.552	1358	1229.19	128.811
14.56	1338	1229.81	108.187
14.568	1300	1230.49	69.5066
14.576	1274	1231.24	42.7631
14.584	1259	1232.05	26.9506
14.592	1252	1232.94	19.0623
14.6	1253	1233.91	19.09
14.608	1254	1235.77	18.2285
14.616	1251	1236.96	14.0355
14.624	1247	1238.27	8.72626
14.632	1249	1239.71	9.28705
14.64	1254	1241.3	12.7022
14.648	1253	1243.81	9.193
14.656	1252	1245.69	6.31152
14.664	1251	1247.86	3.14069
14.672	1246	1250.17	-4.16731
14.68	1247	1252.86	-5.85647
14.688	1248	1255.86	-7.86162
14.696	1249	1259.23	-10.2321
14.704	1248	1263.03	-15.0272
14.712	1250	1267.32	-17.3193
14.72	1252	1272.2	-20.1967
14.728	1256	1277.77	-21.7687
14.736	1260	1284.17	-24.1716
14.744	1264	1291.58	-27.5772
14.752	1268	1300.2	-32.2048
14.76	1275	1310.34	-35.3378
14.768	1283	1322.35	-39.3477
14.776	1298	1336.73	-38.729
14.784	1316	1354.15	-38.152
14.792	1335	1375.54	-40.5431
14.8	1361	1402.21	-41.2117
14.808	1396	1436.06	-40.0558
14.816	1440	1481.55	-41.5484
14.824	1501	1541.72	-40.7204
14.832	1587	1622.27	-35.2742
14.84	1717	1740.97	-23.9672
14.848	1929	1937.41	-8.41075
14.856	2281	2307.51	-26.5104
14.864	2884	3034.01	-150.013
14.872	4018	4337.26	-319.261
14.88	5907	6248.81	-341.808
14.888	8227	8085	142.001
14.896	8682	8197.22	484.778
14.904	6938	6484.25	453.751
14.912	4847	4606.52	240.478
14.92	3595	3341.68	253.317
14.928	2998	2716.28	281.722
14.936	2876	2578.52	297.475
14.944	3084	2857.79	226.214
14.952	3631	3584.13	46.8737
14.96	4503	4706.06	-203.058
14.968	5331	5711.38	-380.383
14.976	5385	5574.77	-189.767
14.984	4477	4408.47	68.5323
14.992	3379	3222	156.995
15	2601	2416.81	184.189
15.008	2163	1966.9	196.102
15.016	1910	1735.9	174.097
15.024	1753	1612.26	140.737
15.032	1654	1537.67	116.329
15.04	1592	1488.06	103.945
15.048	1547	1453.75	93.249
15.056	1513	1430.28	82.7153
15.064	1488	1415.35	72.6466
15.072	1471	1407.95	63.0538
15.08	1466	1408.22	57.7764
15.088	1471	1418.2	52.7962
15.096	1489	1444.18	44.8245
15.104	1536	1501.8	34.2044
15.112	1632	1620.05	11.9493
15.12	1798	1832.26	-34.2575
15.128	2063	2140.46	-77.4582
15.136	2330	2435.44	-105.443
15.144	2472	2483.35	-11.354
15.152	2435	2324.91	110.094
15.16	2355	2238.76	116.241
15.168	2342	2322.7	19.3022
15.176	2366	2444.41	-78.4147
15.184	2297	2339.01	-42.0067
15.192	2108	2036.48	71.5164
15.2	1842	1752.57	89.4341
15.208	1623	1564.24	58.7641
15.216	1490	1460.19	29.8078
15.224	1408	1407.91	0.08854
15.232	1359	1381.91	-22.9067
15.24	1328	1369.1	-41.0975
15.248	1310	1364.25	-54.255
15.256	1305	1365.57	-60.5708
15.264	1307	1372.67	-65.6659
15.272	1315	1386.02	-71.0235
15.28	1332	1406.99	-74.9887
15.288	1357	1438.15	-81.1498
15.296	1406	1484.56	-78.5631
15.304	1496	1557.53	-61.5272
15.312	1652	1684.23	-32.2275
15.32	1920	1923.87	-3.8671
15.328	2414	2376.25	37.7537
15.336	3276	3148.04	127.964
15.344	4483	4221.15	261.854
15.352	5470	5194.48	275.523
15.36	5742	5486.4	255.605
15.368	5188	4921.76	266.238
15.376	4101	3819.41	281.585
15.384	3031	2822.58	208.421
15.392	2282	2168.51	113.487
15.4	1842	1802.54	39.4619
15.408	1595	1609.99	-14.9885
15.416	1454	1503.85	-49.8548
15.424	1370	1433.13	-63.1281
15.432	1317	1388.23	-71.2291
15.44	1282	1355.5	-73.5038
15.448	1255	1330.79	-75.7921
15.456	1238	1311.66	-73.6634
15.464	1223	1296.56	-73.555
15.472	1213	1284.41	-71.415
15.48	1201	1274.51	-73.5138
15.488	1192	1266.33	-74.3331
15.496	1186	1259.5	-73.4966
15.504	1178	1253.73	-75.7264
15.512	1172	1245.76	-73.7572
15.52	1169	1241.63	-72.631
15.528	1170	1238.08	-68.0766
15.536	1171	1235	-63.9988
15.544	1174	1232.4	-58.4008
15.552	1173	1230.07	-57.0725
15.56	1171	1228.05	-57.0458
15.568	1164	1226.29	-62.2907
15.576	1158	1224.82	-66.8201
15.584	1156	1223.61	-67.6099
15.592	1157	1222.79	-65.7857
15.6	1160	1222.57	-62.5735
15.608	1163	1223.28	-60.2834
15.616	1165	1225.05	-60.0517
15.624	1162	1227.2	-65.2046
15.632	1170	1227.48	-57.4804
15.64	1176	1224.65	-48.6462
15.648	1175	1220.92	-45.9166
15.656	1172	1217.95	-45.9482
15.664	1169	1216.04	-47.0435
15.672	1168	1214.81	-46.8084
15.68	1166	1213.22	-47.2165
15.688	1168	1212.63	-44.6322
15.696	1171	1212.17	-41.1664
15.704	1173	1211.78	-38.7792
15.712	1171	1211.45	-40.4519
15.72	1171	1210.44	-39.4421
15.728	1171	1210.23	-39.2268
15.736	1174	1210.05	-36.0473
15.744	1178	1209.9	-31.9
15.752	1179	1209.79	-30.7862
15.76	1181	1209.7	-28.6959
15.768	1184	1209.63	-25.6318
15.776	1186	1209.59	-23.5928
15.784	1186	1209.58	-23.5787
15.792	1191	1209.59	-18.5894
15.8	1191	1209.63	-18.6256
15.808	1187	1209.69	-22.6887
15.816	1188	1209.78	-21.7807
15.824	1188	1209.9	-21.9049
15.832	1190	1210.07	-20.0663
15.84	1186	1210.27	-24.2722
15.848	1191	1210.53	-19.5331
15.856	1193	1210.87	-17.8656
15.864	1196	1211.3	-15.2956
15.872	1199	1211.87	-12.8686
15.88	1200	1212.91	-12.9095
15.888	1200	1214.2	-14.1968
15.896	1200	1215.14	-15.1351
15.904	1204	1219.45	-15.448
15.912	1211	1225.11	-14.1097
15.92	1216	1235.92	-19.9162
15.928	1223	1246.73	-23.7329
15.936	1227	1248.86	-21.8623
15.944	1228	1240.24	-12.2398
15.952	1225	1229.56	-4.56145
15.96	1228	1221.81	6.18973
15.968	1231	1217.43	13.5735
15.976	1237	1215.38	21.6205
15.984	1250	1214.61	35.3937
15.992	1265	1214.47	50.527
16	1280	1214.71	65.2934
16.008	1292	1215.22	76.7815
16.016	1300	1216	83.9971
16.024	1311	1217.11	93.8926
16.032	1312	1218.65	93.3483
16.04	1300	1220.92	79.08
16.048	1285	1224.61	60.387
16.056	1282	1231.29	50.7129
16.064	1291	1243.58	47.4217
16.072	1307	1264.22	42.7781
16.08	1334	1294.84	39.1595
16.088	1365	1320.67	44.3273
16.096	1377	1324.1	52.8968
16.104	1371	1304.78	66.2228
16.112	1362	1286.03	75.9744
16.12	1359	1276.94	82.0573
16.128	1356	1272.57	83.4254
16.136	1341	1263.44	77.562
16.144	1309	1252.37	56.6277
16.152	1277	1244.04	32.9635
16.16	1255	1240.47	14.5261
16.168	1239	1239.04	-0.04057
16.176	1231	1240.37	-9.37095
16.184	1226	1245.96	-19.9583
16.192	1226	1255.22	-29.2151
16.2	1226	1271.39	-45.3893
16.208	1228	1294.2	-66.1954
16.216	1231	1315.17	-84.1664
16.224	1233	1316.12	-83.1153
16.232	1228	1296.67	-68.6672
16.24	1222	1274.98	-52.9777
16.248	1222	1259.76	-37.7648
16.256	1224	1251.36	-27.3606
16.264	1230	1247.58	-17.5846
16.272	1236	1246.39	-10.3851
16.28	1250	1246.64	3.36035
16.288	1263	1247.94	15.0571
16.296	1273	1250.13	22.8734
16.304	1272	1252.75	19.2477
16.312	1261	1254.72	6.28314
16.32	1250	1255.53	-5.53402
16.328	1240	1256.28	-16.2838
16.336	1234	1257.77	-23.7731
16.344	1231	1260.2	-29.2011
16.352	1233	1263.58	-30.5807
16.36	1238	1267.97	-29.9677
16.368	1239	1273.58	-34.5802
16.376	1243	1280.91	-37.9117
16.384	1253	1291.03	-38.0333
16.392	1269	1306.4	-37.4049
16.4	1297	1332.34	-35.3415
16.408	1349	1378.17	-29.1728
16.416	1438	1455.49	-17.4851
16.424	1560	1569.64	-9.63542
16.432	1706	1697.03	8.96964
16.44	1803	1775.86	27.1424
16.448	1802	1787.35	14.6475
16.456	1727	1732.24	-5.24484
16.464	1617	1616.3	0.70113
16.472	1489	1502.61	-13.6122
16.48	1390	1424.97	-34.9733
16.488	1335	1381.68	-46.6799
16.496	1308	1361.55	-53.5496
16.504	1294	1354.55	-60.5541
16.512	1288	1354.79	-66.7852
16.52	1290	1360.35	-70.3539
16.528	1298	1368.93	-70.9314
16.536	1311	1381.17	-70.1663
16.544	1326	1397.46	-71.4592
16.552	1347	1418.63	-71.632
16.56	1380	1446.03	-66.0284
16.568	1425	1481.76	-56.7607
16.576	1486	1529.27	-43.273
16.584	1567	1594.86	-27.863
16.592	1688	1691.91	-3.91047
16.6	1882	1850.39	31.6072
16.608	2200	2130.33	69.6662
16.616	2728	2625.38	102.615
16.624	3596	3431.18	164.823
16.632	4685	4537.22	147.781
16.64	5612	5599.35	12.6531
16.648	6104	6142.41	-38.415
16.656	6127	6209.75	-82.752
16.664	5653	5749.54	-96.5387
16.672	4828	4898.89	-70.885
16.68	3995	4130.1	-135.099
16.688	3477	3674.05	-197.055
16.696	3242	3431.52	-189.518
16.704	3225	3366.92	-141.917
16.712	3395	3543.66	-148.662
16.72	3684	3814.52	-130.518
16.728	3952	3929.1	22.9025
16.736	3998	3936.49	61.5134
16.744	3741	3795.42	-54.4158
16.752	3199	3311.22	-112.217
16.76	2564	2688.26	-124.258
16.768	2085	2189.12	-104.122
16.776	1780	1865.34	-85.337
16.784	1604	1676.46	-72.4618
16.792	1504	1568.78	-64.7829
16.8	1436	1503.3	-67.2986
16.808	1397	1459.23	-62.2332
16.816	1367	1427.14	-60.1365
16.824	1350	1402.66	-52.6568
16.832	1341	1383.47	-42.4729
16.84	1335	1368.15	-33.151
16.848	1335	1355.73	-20.7307
16.856	1328	1345.54	-17.5419
16.864	1314	1337.1	-23.1043
16.872	1299	1330.06	-31.0626
16.88	1282	1324.16	-42.163
16.888	1270	1319.2	-49.2041
16.896	1261	1315.04	-54.0357
16.904	1253	1311.54	-58.5426
16.912	1247	1308.64	-61.637
16.92	1245	1306.73	-61.73
16.928	1245	1305.03	-60.0282
16.936	1245	1303.58	-58.5784
16.944	1250	1302.55	-52.5529
16.952	1252	1301.95	-49.9486
16.96	1252	1301.78	-49.778
16.968	1254	1302.07	-48.0721
16.976	1252	1302.88	-50.8848
16.984	1249	1304.3	-55.3003
16.992	1246	1306.45	-60.4453
17	1246	1309.29	-63.285
17.008	1245	1313.55	-68.5517
17.016	1255	1319.21	-64.2136
17.024	1270	1327.43	-57.4316
17.032	1294	1339.22	-45.2222
17.04	1323	1357.28	-34.2801
17.048	1363	1387.92	-24.9196
17.056	1424	1444.67	-20.6669
17.064	1534	1550.03	-16.0306
17.072	1712	1727.82	-15.8173
17.08	1970	1977.63	-7.63219
17.088	2187	2216.42	-29.4202
17.096	2186	2248.58	-62.5835
17.104	1953	2038	-85.0016
17.112	1687	1778.5	-91.501
17.12	1504	1582.46	-78.4594
17.128	1402	1462.25	-60.2495
17.136	1353	1396.47	-43.469
17.144	1333	1361.13	-28.1293
17.152	1333	1340.63	-7.62559
17.16	1330	1327.34	2.65692
17.168	1335	1318.01	16.9865
17.176	1335	1311.16	23.8417
17.184	1333	1305.99	27.0122
17.192	1331	1302.02	28.9832
17.2	1322	1298.93	23.0744
17.208	1319	1294.5	24.4964
17.216	1311	1292.64	18.3648
17.224	1309	1289.35	19.6509
17.232	1304	1288.24	15.7595
17.24	1300	1286.81	13.1865
17.248	1299	1286.18	12.8166
17.256	1293	1285.73	7.27116
17.264	1289	1284.87	4.1295
17.272	1283	1284.71	-1.71409
17.28	1281	1286.05	-5.05433
17.288	1281	1285.13	-4.12863
17.296	1281	1285.37	-4.371
17.304	1281	1285.71	-4.71436
17.312	1283	1286.09	-3.09123
17.32	1287	1286.71	0.28776
17.328	1289	1287.45	1.55429
17.336	1294	1288.3	5.69727
17.344	1298	1289.3	8.70099
17.352	1304	1290.46	13.544
17.36	1307	1291.8	15.1976
17.368	1308	1293.38	14.6233
17.376	1315	1295.24	19.7611
17.384	1323	1297.44	25.5569
17.392	1327	1300.09	26.9069
17.4	1333	1303.32	29.6769
17.408	1338	1307.32	30.6765
17.416	1344	1312.37	31.6282
17.424	1358	1318.89	39.1131
17.432	1378	1327.55	50.4518
17.44	1401	1339.61	61.3868
17.448	1430	1357.81	72.1894
17.456	1472	1388.38	83.6228
17.464	1538	1444	94.0011
17.472	1649	1544.46	104.539
17.48	1831	1708.73	122.269
17.488	2086	1931.08	154.924
17.496	2328	2129.49	198.507
17.504	2384	2144.96	239.036
17.512	2204	1964.1	239.905
17.52	1929	1741.24	187.763
17.528	1709	1568.58	140.419
17.536	1578	1460.9	117.096
17.544	1515	1401.04	113.959
17.552	1481	1368.69	112.308
17.56	1459	1351.59	107.407
17.568	1453	1339.87	113.128
17.576	1448	1331.87	116.133
17.584	1453	1326.18	126.822
17.592	1466	1322.07	143.928
17.6	1473	1319.1	153.895
17.608	1469	1316.99	152.011
17.616	1471	1315.53	155.469
17.624	1464	1314.6	149.403
17.632	1450	1314.1	135.904
17.64	1440	1313.96	126.035
17.648	1430	1314.16	115.839
17.656	1425	1314.66	110.34
17.664	1419	1315.45	103.551
17.672	1416	1315.81	100.193
17.68	1409	1317.2	91.7988
17.688	1412	1318.91	93.0884
17.696	1421	1320.97	100.032
17.704	1435	1323.41	111.586
17.712	1460	1326.31	133.693
17.72	1481	1329.72	151.276
17.728	1502	1333.77	168.233
17.736	1519	1338.57	180.43
17.744	1533	1344.31	188.688
17.752	1542	1351.23	190.766
17.76	1547	1359.66	187.335
17.768	1553	1370.06	182.938
17.776	1571	1383.08	187.923
17.784	1583	1399.67	183.334
17.792	1609	1421.31	187.685
17.8	1646	1450.6	195.402
17.808	1689	1492.72	196.276
17.816	1741	1559.21	181.786
17.824	1836	1673.85	162.147
17.832	2020	1876.07	143.926
17.84	2331	2210.65	120.354
17.848	2746	2691.78	54.2242
17.856	3134	3217.29	-83.2884
17.864	3371	3493.58	-122.583
17.872	3480	3423.52	56.4802
17.88	3507	3332.48	174.521
17.888	3536	3370.4	165.6
17.896	3411	3309	101.997
17.904	3082	2931.44	150.561
17.912	2651	2438.76	212.236
17.92	2266	2041.35	224.647
17.928	1993	1785.92	207.077
17.936	1799	1634.98	164.02
17.944	1656	1551.82	104.183
17.952	1554	1504.8	49.1963
17.96	1489	1475.09	13.9056
17.968	1448	1453.1	-5.09841
17.976	1416	1436.41	-20.4052
17.984	1393	1424.97	-31.9654
17.992	1382	1418.33	-36.3316
18	1370	1415.91	-45.9059
18.008	1367	1417.28	-50.2775
18.016	1368	1422.38	-54.3792
18.024	1373	1431.56	-58.5627
18.032	1385	1445.68	-60.6784
18.04	1407	1466.31	-59.3127
18.048	1445	1496.52	-51.5169
18.056	1505	1542.86	-37.8575
18.064	1599	1620.77	-21.7732
18.072	1746	1761.3	-15.298
18.08	1970	2005.51	-35.5093
18.088	2342	2395.15	-53.1534
18.096	2817	2928.32	-111.318
18.104	3292	3437.69	-145.693
18.112	3424	3572.11	-148.113
18.12	3332	3320.62	11.3767
18.128	3214	3095.6	118.403
18.136	3235	3132.16	102.84
18.144	3354	3381.17	-27.1724
18.152	3415	3512.43	-97.4341
18.16	3222	3208.45	13.5506
18.168	2801	2672.17	128.832
18.176	2441	2200.34	240.665
18.184	2081	1878.15	202.847
18.192	1816	1685.48	130.522
18.2	1635	1576.41	58.5897
18.208	1523	1512.69	10.3061
18.216	1459	1471.99	-12.9931
18.224	1420	1443.65	-23.6473
18.232	1397	1422.81	-25.8128
18.24	1379	1407.05	-28.0545
18.248	1363	1394.95	-31.9481
18.256	1358	1385.57	-27.5711
18.264	1346	1378.3	-32.2962
18.272	1337	1372.69	-35.6856
18.28	1330	1368.43	-38.4295
18.288	1327	1365.31	-38.307
18.296	1322	1363.16	-41.1615
18.304	1315	1361.88	-46.884
18.312	1315	1361.42	-46.4166
18.32	1322	1361.69	-39.689
18.328	1322	1362.7	-40.6988
18.336	1322	1364.45	-42.4529
18.344	1322	1366.98	-44.9816
18.352	1330	1370.38	-40.3814
18.36	1337	1374.65	-37.6499
18.368	1341	1379.94	-38.9409
18.376	1340	1386.41	-46.4057
18.384	1344	1394.24	-50.2442
18.392	1354	1403.72	-49.7206
18.4	1357	1415.18	-58.1842
18.408	1368	1429.1	-61.1015
18.416	1385	1446.1	-61.1024
18.424	1398	1467.05	-69.0513
18.432	1421	1493.16	-72.1562
18.44	1452	1526.14	-74.1436
18.448	1491	1568.56	-77.5595
18.456	1547	1623.05	-76.048
18.464	1630	1699.19	-69.1857
18.472	1766	1809.57	-43.5741
18.48	1982	1985.28	-3.28208
18.488	2336	2290.47	45.5318
18.496	2911	2839.83	71.175
18.504	3893	3767.58	125.419
18.512	5419	5134.83	284.169
18.52	7017	6691.99	325.014
18.528	7926	7524.22	401.785
18.536	7034	6813.85	220.152
18.544	4990	5294.39	-304.39
18.552	3486	3926.02	-440.018
18.56	2695	2996.68	-301.678
18.568	2273	2458.65	-185.65
18.576	2040	2179.29	-139.288
18.584	1916	2045.74	-129.74
18.592	1862	1993.17	-131.17
18.6	1864	1994.4	-130.404
18.608	1930	2044.61	-114.608
18.616	2066	2156.67	-90.6732
18.624	2302	2369.65	-67.6455
18.632	2704	2766.92	-62.9206
18.64	3355	3488.09	-133.09
18.648	4431	4698.6	-267.604
18.656	6151	6465.69	-314.688
18.664	8392	8462.37	-70.3688
18.672	10193	9726.17	466.834
18.68	10141	9502.38	638.623
18.688	8359	8102.72	256.284
18.696	6268	6341.46	-73.4578
18.704	4569	4760.57	-191.574
18.712	3405	3568.77	-163.773
18.72	2636	2789.12	-153.121
18.728	2154	2317.62	-163.621
18.736	1874	2038.29	-164.287
18.744	1709	1870.6	-161.598
18.752	1619	1767.38	-148.383
18.76	1579	1707.55	-128.547
18.768	1576	1672.7	-96.6975
18.776	1574	1639.76	-65.7557
18.784	1528	1588.47	-60.4713
18.792	1456	1528.24	-72.2447
18.8	1399	1475.62	-76.6239
18.808	1355	1435.33	-80.3281
18.816	1326	1405.78	-79.7839
18.824	1310	1383.87	-73.8671
18.832	1301	1367.08	-66.0751
18.84	1297	1353.28	-56.2802
18.848	1296	1341.73	-45.7305
18.856	1308	1331.92	-23.923
18.864	1317	1323.6	-6.59914
18.872	1306	1316.69	-10.6877
18.88	1292	1311.31	-19.3139
18.888	1282	1307.77	-25.7699
18.896	1279	1306.34	-27.3375
18.904	1274	1306.85	-32.8491
18.912	1274	1307.81	-33.8131
18.92	1274	1306.61	-32.6142
18.928	1265	1304.58	-39.581
18.936	1268	1305.96	-37.9625
18.944	1269	1312.24	-43.243
18.952	1265	1319.58	-54.5802
18.96	1262	1318.21	-56.2116
18.968	1254	1304.77	-50.7728
18.976	1249	1287.98	-38.9777
18.984	1240	1274.11	-34.1095
18.992	1233	1264.32	-31.3247
19	1224	1258.03	-34.0322
19.008	1225	1253.77	-28.7692
19.016	1226	1250.48	-24.4759
19.024	1222	1247.84	-25.8437
19.032	1222	1245.64	-23.6389
19.04	1221	1243.76	-22.7606
19.048	1219	1242.17	-23.1675
19.056	1220	1240.85	-20.8503
19.064	1224	1239.83	-15.8257
19.072	1220	1239.14	-19.1408
19.08	1220	1238.9	-18.8963
19.088	1218	1239.31	-21.3086
19.096	1226	1240.85	-14.853
19.104	1232	1244.48	-12.4832
19.112	1249	1251.76	-2.76449
19.12	1256	1265.59	-9.58772
19.128	1269	1284.76	-15.761
19.136	1290	1302.42	-12.4229
19.144	1304	1316.32	-12.3237
19.152	1302	1313.1	-11.0977
19.16	1287	1299.43	-12.4328
19.168	1279	1280.96	-1.95911
19.176	1277	1266.25	10.7532
19.184	1276	1259.37	16.6327
19.192	1279	1260.98	18.0211
19.2	1294	1270.64	23.36
19.208	1312	1286.81	25.1896
19.216	1344	1306.83	37.1735
19.224	1372	1330.91	41.091
19.232	1394	1363.02	30.9818
19.24	1409	1401.16	7.84081
19.248	1438	1440.43	-2.42584
19.256	1450	1456.88	-6.87683
19.264	1419	1423.4	-4.39586
19.272	1382	1361.99	20.0135
19.28	1339	1304.05	34.9516
19.288	1309	1263.62	45.3753
19.296	1296	1240.27	55.7286
19.304	1276	1226.1	49.9044
19.312	1271	1218.19	52.8077
19.32	1264	1213.2	50.7988
19.328	1264	1209.78	54.2176
19.336	1267	1207.32	59.682
19.344	1271	1205.51	65.4911
19.352	1267	1204.19	62.8096
19.36	1256	1203.27	52.7342
19.368	1253	1202.68	50.3241
19.376	1246	1202.39	43.6112
19.384	1243	1202.31	40.6929
19.392	1244	1202.61	41.3856
19.4	1240	1203.25	36.7517
19.408	1244	1204.26	39.7424
19.416	1249	1205.72	43.2798
19.424	1255	1207.76	47.2439
19.432	1259	1210.56	48.4427
19.44	1262	1214.46	47.5445
19.448	1262	1220.08	41.9179
19.456	1272	1228.68	43.3225
19.464	1286	1242.52	43.4817
19.472	1307	1265.17	41.8334
19.48	1342	1300.95	41.0457
19.488	1380	1352.94	27.0617
[truncated: 189 more rows]

## Sheet: Fig 3b
NPD_d	NPD_obs	NPD_cal	NPD_diff
0.50011	1919.45	1871	48.4438
0.50061	1885.91	1879.74	6.17437
0.50111	1946.67	1896.87	49.8012
0.50161	1958.49	1926.75	31.7332
0.50211	1991.51	1967	24.514
0.50261	2024.36	2007	17.362
0.50311	2031.45	2032.3	-0.84304
0.50362	1998.38	2033.25	-34.8735
0.50412	2021.8	2012.23	9.57731
0.50462	1996.34	1981.33	15.011
0.50513	1972	1952.9	19.0996
0.50564	1984.38	1933.54	50.846
0.50614	1925.6	1920.37	5.23273
0.50664	1921.01	1905.34	15.6718
0.50715	1927.83	1883.36	44.4682
0.50766	1884.76	1856.07	28.6867
0.50817	1902.15	1831.52	70.629
0.50867	1861.01	1819.73	41.2767
0.50918	1812.95	1827.05	-14.0996
0.5097	1896.38	1852.87	43.51
0.5102	1889.18	1888.13	1.04646
0.51071	1897.27	1920.61	-23.3417
0.51122	1916.84	1939.96	-23.1174
0.51173	1927.4	1942.14	-14.747
0.51225	1921.54	1930.95	-9.41654
0.51276	1932.25	1912.87	19.3845
0.51327	1874.62	1894.97	-20.3519
0.51378	1852.05	1882.49	-30.4383
0.5143	1882.27	1879.24	3.0229
0.51481	1903.13	1885.29	17.8404
0.51532	1924.03	1897.35	26.6845
0.51584	1896.66	1910.77	-14.1162
0.51636	1934.46	1921.88	12.5832
0.51687	1927.65	1928.33	-0.68453
0.51739	1921.23	1928.7	-7.47217
0.51791	1895.59	1920.47	-24.8838
0.51843	1929.35	1901.34	28.0065
0.51894	1889.48	1872.89	16.5897
0.51947	1868.84	1840.19	28.652
0.51999	1891.53	1811.45	80.0796
0.5205	1834.63	1792.8	41.8235
0.52102	1825.64	1785.07	40.5718
0.52154	1786.73	1784.78	1.95849
0.52207	1856.82	1785.41	71.4078
0.52259	1820.39	1781.54	38.8529
0.52311	1830.73	1772	58.7312
0.52363	1770.05	1759.85	10.2
0.52416	1812.47	1749.65	62.8171
0.52468	1776.12	1745.29	30.8282
0.52521	1802.95	1748	54.9569
0.52573	1768.59	1756.44	12.1503
0.52626	1816.47	1767.38	49.0899
0.52678	1799.21	1776.79	22.4168
0.52731	1807.35	1782.27	25.0785
0.52784	1816.99	1783.74	33.2555
0.52837	1823.8	1783.21	40.5858
0.52889	1830.93	1784.21	46.7147
0.52942	1802.77	1790.16	12.611
0.52995	1803.28	1802.57	0.71021
0.53048	1838.91	1820.27	18.6325
0.53101	1813.32	1838.71	-25.3909
0.53155	1847.25	1853.33	-6.08098
0.53207	1853	1859.86	-6.85888
0.53261	1837.48	1856.95	-19.4737
0.53314	1857.32	1845.48	11.84
0.53368	1854.52	1828.39	26.1253
0.53421	1829.6	1809.71	19.8932
0.53475	1815.44	1793.41	22.0295
0.53528	1784.04	1782.57	1.47102
0.53581	1785.36	1779.31	6.05338
0.53635	1795.16	1785.19	9.96761
0.53688	1811.95	1800.51	11.4423
0.53742	1839.6	1822.99	16.6054
0.53796	1827.36	1846.76	-19.3978
0.5385	1929.2	1867.17	62.0328
0.53903	1876.78	1881.86	-5.08085
0.53957	1893.73	1891.94	1.79248
0.54011	1885.51	1897.63	-12.1234
0.54066	1901.16	1896.85	4.30264
0.5412	1890.41	1886.08	4.3282
0.54174	1801.48	1863.74	-62.2547
0.54228	1782.04	1832.13	-50.0904
0.54282	1741.12	1796.41	-55.2892
0.54336	1713.33	1761.95	-48.6208
0.54391	1748.42	1732.44	15.9879
0.54445	1708.41	1710.91	-2.50305
0.545	1717.81	1698.27	19.5413
0.54554	1682.61	1695.57	-12.9583
0.54608	1685.46	1702.19	-16.729
0.54663	1724.92	1715.26	9.65947
0.54718	1757.27	1729.34	27.9251
0.54773	1753.64	1738.55	15.0922
0.54827	1734.79	1739.97	-5.17911
0.54882	1765.11	1735.78	29.336
0.54937	1724.25	1731.11	-6.85375
0.54992	1730.12	1730.38	-0.26287
0.55047	1765.7	1735.39	30.3122
0.55102	1785.29	1745.34	39.948
0.55157	1799.8	1759.83	39.9713
0.55212	1794.89	1780.22	14.6764
0.55268	1817.72	1810.51	7.20078
0.55323	1878.63	1852.25	26.3849
0.55378	1904.39	1899.57	4.81368
0.55433	1903.54	1940.9	-37.3666
0.55489	1955.32	1961.36	-6.04294
0.55544	1918.21	1954.37	-36.1595
0.556	1896.71	1924.07	-27.3612
0.55656	1869.42	1883.01	-13.5974
0.55711	1791.85	1843.65	-51.8032
0.55767	1796.51	1814.59	-18.084
0.55823	1781.1	1800.93	-19.8225
0.55879	1810.58	1802.36	8.2184
0.55934	1817.33	1814.67	2.65973
0.5599	1832.99	1829.94	3.05225
0.56046	1851.5	1838.98	12.5255
0.56102	1844.23	1836.71	7.52111
0.56158	1829.64	1824.92	4.72181
0.56215	1846.7	1810.08	36.6254
0.56271	1791.81	1798.67	-6.85612
0.56327	1778.78	1793.52	-14.7433
0.56383	1770.93	1793.29	-22.3613
0.5644	1771.22	1794.52	-23.2974
0.56496	1778.93	1795.01	-16.0808
0.56552	1776.45	1794.95	-18.4949
0.56609	1771.52	1794.61	-23.0898
0.56666	1735.08	1792.56	-57.4795
0.56723	1744.53	1785.72	-41.1919
0.5678	1733.01	1771.96	-38.9509
0.56836	1750.81	1752.45	-1.63879
0.56893	1725.06	1731.46	-6.39997
0.5695	1712.94	1713.71	-0.77096
0.57007	1705.12	1701.75	3.36316
0.57064	1715.95	1695.28	20.6684
0.57121	1686.36	1692.97	-6.60565
0.57178	1725.21	1693.91	31.3031
0.57235	1695.48	1699.43	-3.9542
0.57292	1707.94	1712.53	-4.58193
0.5735	1754.46	1735.4	19.0575
0.57407	1775.7	1766.52	9.18094
0.57465	1788.47	1799.94	-11.478
0.57522	1772.43	1827.79	-55.3583
0.5758	1843.94	1844.56	-0.62065
0.57637	1799.89	1850.49	-50.6047
0.57694	1812.45	1850	-37.5492
0.57753	1813.99	1846.89	-32.903
0.5781	1812.71	1841.73	-29.0225
0.57868	1812.27	1832.05	-19.7856
0.57926	1777.38	1815.44	-38.0641
0.57984	1760.11	1791.96	-31.848
0.58042	1732.56	1764.34	-31.7778
0.581	1749.15	1738.69	10.4585
0.58158	1733.52	1720.36	13.1547
0.58216	1722.56	1711.44	11.1206
0.58274	1691.38	1710.35	-18.9667
0.58333	1707.88	1714.69	-6.81149
0.58391	1748.38	1724.54	23.8348
0.58449	1722.47	1743.62	-21.1476
0.58508	1811.27	1776.18	35.0893
0.58566	1787.45	1820.86	-33.4068
0.58625	1849.56	1871.19	-21.6265
0.58683	1882.69	1913.8	-31.1084
0.58742	1876.15	1935.77	-59.6264
0.58801	1845.64	1929.99	-84.3554
0.5886	1846.65	1897.72	-51.0701
0.58919	1773.38	1846.99	-73.6123
0.58977	1727.78	1788.58	-60.7959
0.59037	1715.93	1732.14	-16.2081
0.59095	1718.76	1686.78	31.9883
0.59154	1670.94	1656.31	14.634
0.59214	1682.98	1641.61	41.3704
0.59273	1679.21	1641.54	37.6654
0.59333	1720.58	1653.93	66.6552
0.59391	1728.25	1677.24	51.0141
0.59451	1767.16	1711.63	55.5215
0.5951	1815.95	1755.01	60.9362
0.5957	1777.24	1801.95	-24.7089
0.5963	1850.57	1843.94	6.62655
0.59689	1863.8	1870.9	-7.09347
0.59749	1874.6	1877.51	-2.91122
0.59809	1884.04	1862.58	21.4679
0.59868	1793.78	1830.15	-36.3733
0.59928	1809.53	1787.18	22.3466
0.59988	1730.67	1744.3	-13.6359
0.60048	1683.63	1711.51	-27.881
0.60109	1661.55	1695.59	-34.0401
0.60169	1728.39	1698.36	30.0285
0.60229	1696.18	1716.41	-20.235
0.60289	1736.57	1742.31	-5.74046
0.60349	1778.42	1767.48	10.9378
0.60409	1729.41	1785.65	-56.2399
0.6047	1815.36	1794.66	20.6976
0.6053	1801.11	1795.1	6.00775
0.60591	1779.13	1788.46	-9.33025
0.60651	1745.86	1776.14	-30.2764
0.60712	1748.5	1761.47	-12.9699
0.60773	1740.84	1750.64	-9.80909
0.60834	1721.56	1750	-28.4318
0.60895	1711.79	1761.91	-50.1197
0.60955	1746.88	1783.05	-36.1637
0.61016	1781.88	1806.5	-24.6225
0.61078	1801.07	1826.76	-25.6833
0.61138	1794.82	1842.27	-47.4537
0.612	1853.08	1854.97	-1.89175
0.61261	1847.3	1864.08	-16.7733
0.61322	1855.06	1865.56	-10.4953
0.61383	1832.59	1854.8	-22.208
0.61445	1822.99	1832.01	-9.01776
0.61506	1774.64	1803.35	-28.7037
0.61568	1763.55	1777.54	-13.9971
0.61629	1751.62	1760.98	-9.36458
0.61691	1750.37	1755.07	-4.70829
0.61753	1748.42	1756.85	-8.43034
0.61814	1705.67	1761.14	-55.4727
0.61876	1748.56	1764.06	-15.5067
0.61938	1737.88	1764.22	-26.346
0.62	1774.38	1762.16	12.2253
0.62062	1786.25	1758.94	27.3145
0.62124	1780.16	1756.16	24.0061
0.62186	1774.07	1757.01	17.0616
0.62248	1815.19	1766.6	48.5883
0.6231	1815.86	1789.54	26.3221
0.62373	1874.2	1826.46	47.7433
0.62435	1890.76	1870.01	20.7459
0.62498	1922.89	1909.17	13.7154
0.6256	1926.5	1931.7	-5.19729
0.62623	1933.51	1933.87	-0.35285
0.62686	1973.92	1920.79	53.1303
0.62748	1919.83	1902.92	16.9097
0.62811	1901.65	1887.4	14.2536
0.62873	1862.16	1875.28	-13.1169
0.62937	1843.64	1862.34	-18.6943
0.63	1798.74	1843.81	-45.0656
0.63062	1756.93	1817	-60.0665
0.63126	1790.64	1783.48	7.16282
0.63189	1748.01	1750.17	-2.15974
0.63252	1707.76	1724.47	-16.7113
0.63315	1727.49	1713.43	14.0559
0.63378	1706.98	1719.28	-12.2976
0.63442	1784.35	1739.02	45.3301
0.63505	1776.1	1764.65	11.4479
0.63569	1773.8	1786.41	-12.6085
0.63633	1802.27	1797.46	4.81259
0.63696	1843.13	1797.46	45.6714
0.63759	1823.1	1793.07	30.0259
0.63824	1827.64	1792.95	34.6833
0.63887	1805.83	1802.42	3.41718
0.63951	1804.6	1820.55	-15.9491
0.64015	1808.83	1841.75	-32.9196
0.64079	1884.9	1859.65	25.2548
0.64143	1839.5	1869.11	-29.6127
0.64208	1851.7	1867.15	-15.4544
0.64272	1866.33	1853.89	12.4443
0.64336	1835.5	1832.65	2.8507
0.644	1806.58	1807.41	-0.8246
0.64465	1780.4	1779.58	0.81598
0.64529	1734.89	1749.57	-14.6716
0.64594	1707.68	1717.92	-10.2447
0.64658	1719	1688.55	30.4493
0.64722	1671.92	1665.65	6.26518
0.64787	1647.97	1650.37	-2.40051
0.64852	1645.06	1641.81	3.25456
0.64917	1686.14	1637.92	48.221
0.64982	1644.9	1638.44	6.46274
0.65047	1648.07	1645.81	2.25372
0.65112	1672.72	1664.63	8.08538
0.65177	1684.31	1699.76	-15.4526
0.65243	1737.24	1753.14	-15.9064
0.65307	1806.56	1821.96	-15.3953
0.65373	1908.7	1899.87	8.83098
0.65438	1960.07	1972.68	-12.6183
0.65504	1996.96	2023.63	-26.669
0.65569	2000.29	2038.74	-38.4466
0.65635	1970.36	2013.44	-43.0822
0.65701	1930.94	1955.48	-24.541
0.65766	1859.49	1883.44	-23.9445
0.65832	1765.95	1814.93	-48.9798
0.65898	1725.96	1760.51	-34.5463
0.65964	1740.54	1722.99	17.5462
0.66029	1707.35	1698.41	8.93079
0.66096	1682.59	1680.85	1.73788
0.66162	1665.78	1667.67	-1.89423
0.66228	1641.76	1659.36	-17.6043
0.66295	1655.98	1659.3	-3.31577
0.66361	1664.81	1672.33	-7.52053
0.66427	1687.17	1702.43	-15.2577
0.66494	1788.54	1750.35	38.1888
0.6656	1857.63	1808.81	48.8171
0.66626	1900.93	1866.83	34.0968
0.66693	1909.7	1910.57	-0.87788
0.6676	1928.7	1932.05	-3.35073
0.66827	1909.09	1931.17	-22.084
0.66894	1892.42	1913.69	-21.2734
0.6696	1830.62	1888.53	-57.907
0.67027	1820.93	1866.17	-45.2455
0.67094	1849.51	1855.26	-5.75256
0.67161	1869.12	1858.25	10.8724
0.67228	1858.28	1869.72	-11.4355
0.67296	1859.14	1880.1	-20.9639
0.67363	1852.99	1881.38	-28.3904
0.6743	1817.22	1872.15	-54.9308
0.67498	1835.31	1856.45	-21.1377
0.67565	1846.4	1839.44	6.96262
0.67633	1811.49	1825.33	-13.8461
0.677	1797.05	1818.04	-20.9865
0.67768	1826.85	1820.28	6.57362
0.67836	1845.84	1830.13	15.7061
0.67904	1842.53	1840.85	1.68011
0.67971	1853.08	1843.47	9.61425
0.6804	1841.63	1832.34	9.2912
0.68108	1841.25	1807.91	33.3457
0.68176	1771.17	1776.12	-4.9545
0.68244	1764.64	1744.96	19.6818
0.68312	1671.3	1720.25	-48.9484
0.68381	1672.66	1702.91	-30.2462
0.68449	1622.99	1690.12	-67.1321
0.68518	1633.29	1677.43	-44.1402
0.68586	1627.81	1663.43	-35.6265
0.68655	1627.5	1650.5	-23.0002
0.68723	1638.99	1644.78	-5.79255
0.68792	1651.79	1653.13	-1.34384
0.68861	1700.44	1680.62	19.8183
0.6893	1746.52	1728.33	18.1883
0.68998	1819.93	1791.69	28.239
0.69067	1868.86	1860.31	8.55288
0.69137	1938.89	1920.48	18.4079
0.69206	1971.26	1958.54	12.7249
0.69275	1977.51	1969.07	8.44044
0.69344	1995.03	1953.23	41.804
0.69413	1936.89	1918.26	18.6285
0.69483	1859.57	1874.17	-14.6048
0.69552	1783.44	1832.5	-49.0633
0.69622	1788.31	1800.78	-12.4749
0.69692	1775.88	1780.96	-5.08512
0.69761	1737.81	1768.52	-30.7053
0.69831	1709.29	1757.14	-47.8442
0.69901	1688.2	1742.25	-54.048
0.69971	1671.22	1721.76	-50.5415
0.70041	1644.56	1696.41	-51.8515
0.70111	1652.45	1668.11	-15.657
0.70181	1614.29	1639.57	-25.2801
0.70251	1579.52	1613.71	-34.1906
0.70321	1544.02	1592.84	-48.82
0.70392	1565.71	1578.16	-12.4575
0.70462	1569.46	1569.88	-0.42071
0.70532	1569.18	1567.6	1.57879
0.70603	1566.32	1569.95	-3.62947
0.70673	1513.36	1575.14	-61.7851
0.70744	1523.65	1581.82	-58.1664
0.70815	1581.92	1589.62	-7.70118
0.70886	1585.99	1599.56	-13.5666
0.70957	1575.3	1612.73	-37.4345
0.71028	1589.46	1628.44	-38.9743
0.71099	1596.23	1642.71	-46.4815
0.7117	1643.71	1650.72	-7.0053
0.71241	1622.67	1648.81	-26.1377
0.71312	1624.58	1637.1	-12.519
0.71384	1627.41	1619.87	7.54518
0.71455	1598.89	1604.04	-5.14272
0.71526	1568.03	1596.87	-28.8435
0.71598	1628.44	1605.9	22.537
0.7167	1684.34	1636.14	48.1955
0.71741	1694.84	1687.97	6.87741
0.71813	1771.42	1755.13	16.2932
0.71885	1798.52	1822.12	-23.5973
0.71957	1862.28	1873.12	-10.8355
0.72029	1907.92	1895.16	12.7596
0.721	1957.01	1888.05	68.9554
0.72173	1903.05	1863	40.0549
0.72245	1870.74	1835.44	35.2996
0.72318	1852.71	1815.08	37.6361
0.7239	1867.26	1802.12	65.1377
0.72462	1801.42	1789.63	11.7916
0.72535	1812.41	1771.71	40.7064
0.72607	1769.45	1750.36	19.0898
0.72679	1765.72	1733.69	32.0395
0.72752	1724.39	1731.01	-6.62552
0.72825	1776.26	1745.85	30.4139
0.72898	1807.35	1774.25	33.1087
0.72971	1808.06	1807.65	0.40957
0.73043	1804.65	1837.38	-32.7283
0.73117	1904.53	1857.51	47.017
0.7319	1841.89	1863.88	-21.9855
0.73263	1857.08	1853.48	3.59263
0.73337	1845.55	1824.65	20.9034
0.73409	1782.28	1780.48	1.79877
0.73483	1727.3	1727.93	-0.62865
0.73556	1653.74	1677.34	-23.6039
0.7363	1599.21	1636.53	-37.3176
0.73704	1606.08	1610.2	-4.11987
0.73777	1569.01	1597.8	-28.7911
0.73851	1572.42	1596.65	-24.2258
0.73925	1601.1	1603.13	-2.03831
0.73999	1608.01	1614.52	-6.50671
0.74073	1647.28	1629.81	17.4707
0.74147	1659.13	1649.15	9.97827
0.74221	1725.55	1671.79	53.7584
0.74296	1729.24	1694.77	34.4654
0.7437	1766.46	1714.04	52.4136
0.74445	1779.75	1727.32	52.423
0.74519	1783.11	1735.16	47.958
0.74593	1834.12	1739.89	94.2329
0.74668	1806.17	1741.59	64.5767
0.74742	1754.43	1737.65	16.7831
0.74817	1698.71	1725.25	-26.5374
0.74892	1707.29	1705.38	1.90936
0.74967	1639.45	1683.53	-44.0866
0.75042	1635.8	1667.02	-31.218
0.75117	1655.4	1662.09	-6.68998
0.75192	1643.21	1671.14	-27.9286
0.75267	1652.73	1693.39	-40.6598
0.75343	1659.75	1723.98	-64.2278
0.75418	1734.43	1755.12	-20.6945
0.75493	1784.13	1778.43	5.69478
0.75568	1733.39	1788.67	-55.2852
0.75645	1761.1	1783.85	-22.7495
0.7572	1723.58	1766.96	-43.376
0.75795	1723	1744.32	-21.3159
0.75872	1741	1723.67	17.3255
0.75947	1695.24	1712.47	-17.2295
0.76023	1716.35	1715.01	1.34315
0.76099	1697.18	1732.87	-35.6907
0.76175	1774.32	1764.45	9.86226
0.76252	1815.21	1804.75	10.4645
0.76328	1831.49	1845.22	-13.7329
0.76405	1890.02	1875.11	14.9112
0.76481	1905.15	1883.56	21.5945
0.76557	1867.02	1864.96	2.05934
0.76634	1815.01	1820.8	-5.78998
0.7671	1728.7	1761.27	-32.575
0.76787	1699.81	1700.65	-0.83763
0.76864	1608.18	1651.26	-43.084
0.76941	1588.98	1619.2	-30.2215
0.77018	1579.1	1603.62	-24.5131
0.77094	1573.82	1598.92	-25.1012
0.77172	1584.81	1598.29	-13.4821
0.77249	1566.29	1596.77	-30.481
0.77326	1553.52	1592.65	-39.1292
0.77404	1562.46	1586.59	-24.1375
0.77481	1561.85	1579.86	-18.0078
0.77559	1544.47	1573.07	-28.6045
0.77636	1537.96	1566.09	-28.1319
0.77713	1521.7	1558.45	-36.7569
0.77792	1538.04	1549.84	-11.7956
0.77869	1474.13	1540.4	-66.2673
0.77947	1499.92	1530.09	-30.1722
0.78025	1496.34	1519.38	-23.0409
0.78103	1514.48	1508.89	5.58733
0.78181	1484.31	1500.32	-16.0166
0.78259	1495.43	1496.15	-0.71767
0.78338	1516.53	1499.43	17.0934
0.78416	1565.4	1513.34	52.0662
0.78494	1557.04	1540.41	16.6332
0.78573	1598.71	1581.53	17.189
0.78651	1639.32	1632.44	6.88128
0.7873	1698.33	1685.34	12.9944
0.78809	1709.18	1728.26	-19.0852
0.78887	1701.04	1752.24	-51.2009
0.78966	1708.56	1756.08	-47.5242
0.79046	1739.99	1746.34	-6.35269
0.79125	1763.12	1732.58	30.5354
0.79203	1705.73	1721.59	-15.8554
0.79283	1714.66	1715.63	-0.96484
0.79362	1709.26	1713.55	-4.29052
0.79442	1733.7	1712.45	21.2519
0.79521	1714.77	1709.66	5.11474
0.79601	1701.67	1704.55	-2.87896
0.7968	1689.04	1700.4	-11.3655
0.7976	1686.75	1704.61	-17.864
0.7984	1771.29	1726.15	45.1442
0.79919	1802.43	1769.02	33.4104
0.79999	1849.2	1828.46	20.7369
0.8008	1930.48	1886.94	43.5357
0.8016	1943.15	1921.61	21.5396
0.8024	1923.79	1916.62	7.1673
0.8032	1878.27	1873.1	5.17007
0.804	1786.32	1807.74	-21.421
0.8048	1721.18	1742.7	-21.5227
0.80561	1657.89	1695.11	-37.2174
0.80642	1687.49	1673.28	14.2136
0.80722	1674.98	1675.39	-0.4193
0.80803	1681.64	1694.22	-12.5853
0.80884	1703.91	1720.68	-16.7683
0.80964	1725.43	1746.93	-21.5017
0.81046	1776.95	1767.66	9.29187
0.81127	1826.09	1778.53	47.563
0.81207	1807.92	1775.38	32.5443
0.81289	1791.53	1755.13	36.399
0.8137	1711.71	1719.62	-7.90451
0.81452	1654.43	1676.47	-22.0443
0.81533	1647.84	1635.46	12.3823
0.81615	1566.35	1603.71	-37.3633
0.81696	1566.3	1583.32	-17.0267
0.81778	1540.29	1572.06	-31.7705
0.8186	1542.9	1565.64	-22.7452
0.81941	1513.18	1560.26	-47.0809
0.82024	1504.47	1553.64	-49.172
0.82106	1499.06	1545.87	-46.8117
0.82188	1467.08	1539.01	-71.9309
0.8227	1539.69	1536.31	3.3812
0.82352	1562.67	1540.85	21.8149
0.82434	1556.03	1554.22	1.80442
0.82517	1563.21	1576	-12.7915
0.82599	1581.52	1602.92	-21.3949
0.82682	1605.21	1630.61	-25.397
0.82765	1686.14	1653.62	32.5189
0.82848	1653.42	1667.87	-14.4465
0.8293	1643.51	1671.37	-27.8593
0.83013	1654.61	1664.55	-9.94652
0.83096	1612.98	1649.88	-36.9021
0.8318	1626.01	1631.32	-5.30664
0.83262	1612.88	1614.54	-1.66768
0.83346	1603.97	1604.79	-0.81765
0.83429	1558.84	1605.37	-46.5333
0.83513	1617.72	1614.69	3.02148
0.83596	1654.58	1626.23	28.3453
0.8368	1616.79	1631.71	-14.9203
0.83763	1614.6	1625.89	-11.2869
0.83847	1638.32	1609.02	29.3027
0.83931	1591.77	1586.5	5.27259
0.84015	1561.96	1565.24	-3.28744
0.84099	1622.15	1552.67	69.4729
0.84183	1618.69	1555.19	63.5051
0.84267	1618.39	1577.92	40.4646
0.84352	1709.16	1623.44	85.7157
0.84436	1719.06	1689.24	29.8181
0.8452	1814.83	1766.02	48.8151
0.84605	1888.91	1835.29	53.6206
0.84689	1852.27	1878.64	-26.3643
0.84774	1850.43	1883.34	-32.9053
0.84859	1872.98	1851.94	21.043
0.84944	1814.4	1799.73	14.6699
0.85029	1787.62	1746.23	41.3864
0.85114	1716.25	1706.98	9.27202
0.85199	1733.9	1689.12	44.7713
0.85284	1728.12	1691.61	36.518
0.85369	1734.4	1707.16	27.2373
0.85455	1751.02	1726.47	24.5523
0.8554	1765.72	1741.17	24.557
0.85626	1754.95	1745.32	9.62582
0.85711	1725.22	1735.64	-10.4187
0.85797	1731.22	1711.31	19.9184
0.85883	1682.51	1675.35	7.15455
0.85969	1650.35	1632.68	17.6713
0.86054	1594.15	1590.59	3.55148
0.86141	1524.56	1553.96	-29.4
0.86227	1546.05	1526.29	19.7578
0.86313	1521.82	1508.34	13.4792
0.864	1524.71	1499.43	25.282
0.86486	1514.66	1498.45	16.2105
0.86573	1521.02	1503.77	17.2459
0.86659	1526.28	1513.13	13.1426
0.86746	1525.34	1523.53	1.81435
0.86832	1538.29	1531.28	7.00906
0.86919	1522.78	1534.12	-11.3348
0.87006	1548.75	1533.01	15.7439
0.87093	1524.42	1532.6	-8.17608
0.8718	1575.04	1539.33	35.7086
0.87267	1542.38	1557.84	-15.4665
0.87355	1579.68	1588.26	-8.58816
0.87442	1615.02	1624.66	-9.63785
0.8753	1655.69	1657.65	-1.95457
0.87617	1731.66	1678.73	52.9318
0.87705	1741.48	1684.31	57.1739
0.87792	1705.89	1676.89	28.9991
0.8788	1707.47	1663.18	44.2852
0.87968	1712.37	1651.58	60.7893
0.88056	1681.31	1649.38	31.9334
0.88144	1711.78	1660.57	51.209
0.88232	1724.87	1684.77	40.1073
0.8832	1744.89	1717.19	27.6981
0.88409	1779.49	1751.41	28.0844
0.88497	1790.79	1782.07	8.72167
0.88585	1850.95	1809.31	41.6423
0.88674	1895.39	1838.06	57.3242
0.88763	1916.25	1874.35	41.894
0.88852	1976.37	1920.09	56.2837
0.88941	2007.27	1969.17	38.0983
0.8903	2052.14	2009.16	42.9803
0.89118	2036.18	2028.97	7.20751
0.89208	2027.77	2027.69	0.07834
0.89297	2047.04	2017.15	29.8933
0.89386	2031	2014.27	16.7276
0.89476	2072.38	2030.98	41.3977
0.89565	2086.16	2068.23	17.9288
0.89655	2195.3	2119.91	75.3849
0.89744	2199.56	2180.91	18.6531
0.89834	2312.36	2250.49	61.8667
0.89924	2399.98	2325	74.9714
0.90014	2508.89	2395.51	113.389
0.90104	2553.17	2444	109.174
0.90194	2601.41	2452.71	148.703
0.90284	2495.34	2413.13	82.2016
0.90375	2413.75	2331.82	81.9322
0.90465	2256.07	2227.58	28.4869
0.90556	2154.48	2121.02	33.4543
0.90646	2025.55	2027.85	-2.29961
0.90736	1930	1949.77	-19.7649
0.90827	1880.78	1883.43	-2.6547
0.90918	1843.32	1824.22	19.0959
0.91009	1781.39	1771.51	9.87492
0.911	1717.47	1728.9	-11.4372
0.91191	1754.59	1701.37	53.2212
0.91282	1730.52	1692.62	37.9042
0.91374	1698.48	1701.9	-3.42644
0.91465	1737.23	1723.77	13.4585
0.91557	1790.76	1748.18	42.5798
0.91648	1809.96	1763.14	46.8217
0.9174	1772.15	1759.65	12.5028
0.91832	1767.36	1736.34	31.0128
0.91923	1720.63	1701.47	19.1609
0.92015	1649.58	1668.83	-19.249
0.92108	1651.69	1654.98	-3.2881
0.92199	1693.95	1673.66	20.2948
0.92292	1779.15	1733.48	45.6757
0.92384	1900.1	1831.65	68.4544
0.92476	1981.17	1955.1	26.0642
0.92569	2139.87	2081.98	57.8956
0.92661	2167.9	2184.19	-16.2898
0.92754	2202.71	2240.21	-37.5027
0.92847	2188.8	2236.62	-47.8165
0.9294	2135.14	2176.25	-41.1121
0.93032	2060.16	2076.28	-16.1246
0.93125	1945.97	1961.19	-15.2213
0.93219	1876.01	1853.4	22.6059
0.93312	1824.27	1769.93	54.3453
0.93405	1746.45	1715.49	30.9566
0.93499	1716.32	1688.37	27.9468
0.93592	1700.69	1680.68	20.0029
0.93686	1699.63	1682.08	17.5523
0.93779	1671.38	1683.09	-11.7163
0.93873	1680.98	1678.43	2.55673
0.93967	1659.23	1668.94	-9.70559
0.94061	1655.4	1660.3	-4.90185
0.94155	1664.5	1659.18	5.31571
0.94249	1636.74	1668.39	-31.6419
0.94343	1699.18	1684.96	14.218
0.94438	1684.26	1702.86	-18.5982
0.94532	1681.07	1718.45	-37.3816
0.94627	1671.1	1733.23	-62.1341
0.94721	1708.85	1752.71	-43.8601
0.94816	1728.47	1780.12	-51.6471
0.94911	1766.31	1812.95	-46.6359
0.95006	1831.35	1842.99	-11.6438
0.95101	1827.6	1860.39	-32.7869
0.95196	1833.04	1858.73	-25.6927
0.95291	1805.74	1838.46	-32.7178
0.95386	1780.5	1805.98	-25.4849
0.95482	1714.48	1770.26	-55.7759
0.95577	1693.25	1737.73	-44.4873
0.95673	1698.44	1709.75	-11.3117
0.95768	1636.42	1683.25	-46.8248
0.95865	1662.28	1653.87	8.40833
0.9596	1587.31	1620.2	-32.8905
0.96056	1547.84	1583.5	-35.6541
0.96152	1542.31	1547.94	-5.63141
0.96249	1509.91	1517.38	-7.46751
0.96345	1496.56	1493.84	2.72037
0.96441	1456.24	1477.15	-20.9051
0.96538	1458.2	1465.76	-7.56417
0.96634	1465.56	1458.46	7.09146
0.96731	1456.71	1454.7	2.00879
0.96828	1443.22	1454.85	-11.6268
0.96924	1457.43	1458.86	-1.43041
0.97021	1491.11	1465.37	25.7375
0.97118	1471.8	1471.93	-0.13171
0.97216	1509.12	1476.56	32.5642
0.97312	1504.11	1478.93	25.1799
0.9741	1498.94	1480.41	18.5254
0.97507	1492.14	1482.58	9.55758
0.97605	1472.92	1486.47	-13.5524
0.97702	1467.95	1492.76	-24.8114
0.978	1514.78	1502.03	12.7466
0.97898	1549.59	1514.06	35.5339
0.97996	1526.68	1526.21	0.47701
0.98094	1566.06	1534.08	31.9803
0.98192	1554.13	1533.11	21.024
0.9829	1523.92	1521.82	2.09902
0.98388	1492.45	1502.87	-10.4122
0.98487	1484.19	1481.5	2.69255
0.98585	1460.54	1463.71	-3.16622
0.98684	1435.93	1453.13	-17.204
0.98782	1449.6	1450.83	-1.23015
0.98881	1465.19	1454.93	10.2565
0.9898	1444.14	1462.51	-18.3665
0.99079	1480.82	1472.23	8.59224
0.99178	1466.03	1486.41	-20.3799
0.99278	1501.73	1511.43	-9.70507
0.99377	1523.8	1552.76	-28.9602
0.99476	1624.78	1610.84	13.9398
0.99576	1651.22	1675.26	-24.04
0.99675	1717.33	1727.89	-10.561
0.99775	1707.24	1751.3	-44.0552
0.99875	1685.84	1738.48	-52.6434
0.99974	1642.69	1696.85	-54.1632
1.00075	1600.17	1641.91	-41.7381
1.00175	1563.69	1590.95	-27.2568
1.00275	1542.91	1556.3	-13.3861
1.00375	1530.99	1544.25	-13.2648
1.00475	1534.22	1556.69	-22.4701
1.00576	1625.77	1593.95	31.8181
1.00676	1676.25	1655.17	21.0836
1.00777	1779.22	1740.15	39.0679
1.00878	1886.01	1844.24	41.7728
1.00979	2001.36	1956.5	44.8563
1.0108	2083.01	2058.02	24.9883
1.01181	2137.35	2125.72	11.6291
1.01282	2185.16	2140.83	44.3307
1.01383	2133.79	2100.88	32.9047
1.01485	2019.35	2020	-0.65507
1.01586	1942.42	1920.78	21.6416
1.01688	1834.86	1823.15	11.712
1.01789	1765.81	1738.19	27.6229
1.01892	1702.99	1668.07	34.9232
1.01993	1648.06	1611.72	36.3414
1.02095	1593.93	1565.62	28.3104
1.02198	1554.38	1528.19	26.191
1.023	1551.5	1498.5	52.9977
1.02402	1506.49	1476.58	29.9074
1.02504	1492.11	1463.33	28.7865
1.02607	1476.3	1460.18	16.1252
1.0271	1548.93	1468.42	80.5083
1.02812	1505.31	1487.76	17.5514
1.02915	1539.99	1516.62	23.3661
1.03018	1563.79	1551.82	11.9657
1.03121	1620.47	1590.47	29.9957
1.03224	1664.43	1629.99	34.4435
1.03327	1699.49	1669.86	29.627
1.0343	1709.13	1708.39	0.73705
1.03534	1721.93	1742.91	-20.9847
1.03637	1730.46	1767.64	-37.1792
1.03741	1774.22	1776.41	-2.18557
1.03845	1745.94	1765.27	-19.3246
1.03949	1707.67	1735.26	-27.586
1.04053	1684.25	1691.02	-6.7746
1.04157	1597.42	1639.68	-42.2682
1.04261	1552.14	1588.26	-36.1126
1.04365	1550.13	1542.44	7.69316
1.04469	1522.85	1505.97	16.8827
1.04574	1482.38	1480.33	2.05375
1.04678	1458.53	1465.5	-6.97506
1.04783	1501.09	1459.74	41.3503
1.04888	1481.5	1460.95	20.5481
1.04993	1499.45	1466.56	32.8978
1.05098	1500.74	1473.34	27.4028
1.05203	1538.89	1477.57	61.3227
1.05308	1543.64	1476	67.6337
1.05414	1498.33	1467.43	30.8959
1.05519	1502.97	1453.6	49.3624
1.05625	1512.57	1438.89	73.6738
1.0573	1479.39	1429.21	50.185
1.05836	1498.28	1430.56	67.7219
1.05942	1498.79	1447.4	51.3971
1.06047	1534.49	1480.03	54.4626
1.06154	1510.38	1523.6	-13.2179
1.0626	1561.82	1567.17	-5.35313
1.06366	1613.46	1597.88	15.5757
1.06473	1589.84	1606.78	-16.9469
1.06579	1578.7	1592.59	-13.8884
1.06686	1606.34	1561.6	44.7381
1.06792	1543.32	1524.2	19.1243
1.06899	1559.7	1490.2	69.4954
1.07006	1504.48	1468	36.4736
1.07113	1507.78	1462.56	45.2162
1.0722	1523.9	1474.73	49.1644
1.07328	1551.26	1500.66	50.6048
1.07435	1542.24	1531.81	10.4346
1.07542	1566.75	1558.92	7.83086
1.0765	1583.17	1574.91	8.25812
1.07758	1574	1578.43	-4.4319
1.07865	1530.22	1573.42	-43.1992
1.07973	1531.83	1566.36	-34.5253
1.08081	1543.05	1562.98	-19.9261
1.08189	1543.84	1565.72	-21.8753
1.08297	1537.11	1572.83	-35.7196
1.08406	1574.26	1579.23	-4.97302
1.08514	1560.87	1578.5	-17.6311
1.08623	1531.47	1565.91	-34.4439
1.08731	1524.96	1540.96	-15.9979
1.0884	1492.06	1507.69	-15.6285
1.08948	1466.6	1471.69	-5.09364
1.09058	1428	1438.66	-10.66
1.09167	1425.2	1412.85	12.3446
1.09276	1394.93	1395.48	-0.55338
1.09385	1395.65	1385.98	9.67023
1.09495	1387.4	1382.74	4.6508
1.09604	1393.66	1384.01	9.64783
1.09714	1390.01	1389.29	0.72108
1.09823	1379.06	1399.89	-20.8208
1.09933	1404.41	1417.84	-13.4256
1.10043	1459.84	1442.93	16.9072
1.10153	1483.25	1471.56	11.688
1.10263	1493.82	1496.48	-2.66088
1.10374	1488.19	1511.24	-23.043
1.10484	1482.12	1514.24	-32.1147
1.10595	1436.74	1509.86	-73.1196
1.10705	1478.54	1506.22	-27.6832
1.10816	1496.21	1510.62	-14.4128
1.10926	1502.84	1525.7	-22.8524
1.11037	1496.41	1547.6	-51.1909
1.11149	1556.9	1568.01	-11.1145
1.1126	1554.17	1577.83	-23.6664
1.11371	1557.28	1572.05	-14.7653
1.11482	1525.31	1551.63	-26.3202
1.11594	1524.87	1522.13	2.73675
1.11705	1486.3	1491.36	-5.05769
1.11817	1455.58	1465.36	-9.78595
1.11929	1428.86	1447.4	-18.5435
1.12041	1421.66	1437.45	-15.7973
1.12153	1406.88	1434.93	-28.055
1.12265	1449.05	1439.77	9.27813
1.12378	1471.54	1452.36	19.1788
1.1249	1455.33	1471.86	-16.524
1.12602	1482.45	1494.75	-12.2968
1.12715	1512.01	1515.69	-3.67584
1.12828	1487.75	1529.69	-41.9378
1.12941	1508	1535.14	-27.1454
1.13053	1482.53	1533.97	-51.4427
1.13166	1468.88	1530.12	-61.2416
1.1328	1493.79	1527.22	-33.426
1.13393	1477.95	1526.77	-48.8246
1.13506	1485.55	1527.51	-41.9526
1.1362	1488.15	1527.24	-39.0931
1.13733	1483.79	1525.65	-41.8588
1.13848	1492.05	1525.3	-33.2576
1.13961	1496.12	1529.94	-33.8225
1.14075	1570.08	1542.01	28.0671
1.14189	1581.32	1561.19	20.1309
1.14304	1602.84	1585.16	17.689
1.14418	1638.21	1610.79	27.4198
1.14532	1670.07	1634.98	35.081
1.14647	1669.52	1654.72	14.7979
1.14761	1662.83	1667.05	-4.22544
1.14876	1662.07	1670.96	-8.89198
1.14991	1681.8	1667.24	14.5606
1.15106	1687.47	1657.55	29.9195
1.15221	1695.87	1642.88	52.99
1.15336	1676.6	1623.45	53.148
1.15452	1615.37	1598.35	17.0207
1.15567	1559.94	1567.28	-7.3399
1.15683	1537.39	1531.11	6.27223
1.15798	1494.99	1492.12	2.87269
1.15914	1403.27	1453.19	-49.913
1.1603	1410.48	1416.75	-6.2696
1.16146	1360.88	1384.88	-23.9978
1.16262	1365.15	1358.45	6.69793
1.16379	1334.22	1337.58	-3.36677
1.16495	1302.95	1322	-19.0497
1.16612	1296.79	1311.42	-14.6308
1.16728	1299.13	1306.26	-7.13665
1.16845	1295.95	1307.69	-11.7447
1.16962	1278.03	1317.92	-39.8946
1.17078	1319.95	1339.21	-19.2566
1.17195	1347.55	1372.19	-24.6405
1.17313	1389.85	1414.14	-24.2839
1.1743	1454.63	1457.43	-2.80497
1.17547	1465.65	1491.66	-26.0011
1.17665	1470.78	1508.52	-37.7332
1.17783	1474.33	1504.26	-29.9279
1.179	1447.39	1482.14	-34.7446
1.18019	1387.31	1449.28	-61.9706
1.18136	1380.85	1414.37	-33.5214
1.18254	1369.13	1384.02	-14.8874
1.18373	1357.18	1363.4	-6.22177
1.18491	1373.11	1355.53	17.5803
1.1861	1355.45	1361.73	-6.27639
1.18729	1383.59	1381.18	2.41465
1.18847	1424.16	1410.72	13.4381
1.18966	1444.88	1446.72	-1.83981
1.19085	1509.32	1486.13	23.1876
1.19204	1563.52	1527.25	36.2723
1.19323	1580.08	1570.26	9.82667
1.19442	1601.31	1614.27	-12.9695
1.19562	1638.81	1654.9	-16.0926
1.19682	1648.13	1685.56	-37.4384
1.19801	1636.02	1700.6	-64.5861
1.19921	1645.6	1699.91	-54.3006
1.20041	1634.08	1690.96	-56.8831
1.20161	1653.14	1685.68	-32.539
1.20281	1678.63	1694.8	-16.1736
1.20401	1744.34	1721.93	22.4088
1.20522	1783.02	1761.12	21.8979
1.20643	1832.22	1799.98	32.239
1.20763	1879.09	1825.86	53.2292
1.20884	1836.75	1832.69	4.06167
1.21004	1826.81	1820.78	6.03506
1.21126	1822.87	1792.9	29.9674
1.21247	1758.65	1752.22	6.42506
1.21368	1701.8	1701.09	0.71256
1.21489	1602.92	1644.32	-41.3994
1.21611	1585.44	1587.16	-1.71717
1.21732	1509.51	1535.66	-26.148
1.21855	1509.29	1493.19	16.1061
1.21976	1457.78	1460.8	-3.02016
1.22098	1419.8	1436.34	-16.5365
1.22221	1403.87	1417.42	-13.5433
1.22343	1399.17	1401.92	-2.74871
1.22465	1375.72	1388.54	-12.82
1.22587	1349.34	1376.74	-27.3975
1.2271	1353.62	1366.83	-13.2137
1.22833	1344.42	1360.15	-15.7323
1.22956	1324.64	1358.25	-33.6054
1.23079	1343.23	1361.87	-18.6332
1.23202	1373.84	1370.03	3.81503
1.23324	1378.56	1380.06	-1.49907
1.23448	1375.65	1388.76	-13.1077
1.23572	1410.28	1393.71	16.5756
1.23695	1387.62	1394.32	-6.69232
1.23819	1389.78	1392.08	-2.29884
1.23943	1387.12	1389.95	-2.82853
1.24066	1424.28	1390.96	33.3135
1.24191	1427.39	1396.9	30.489
1.24315	1407.57	1407.95	-0.38343
1.24439	1428.59	1422.56	6.02268
1.24564	1428.83	1437.47	-8.63508
1.24688	1462.11	1448	14.1105
1.24813	1447.2	1450.63	-3.42396
1.24938	1446.09	1444.29	1.8002
1.25063	1449.53	1430.77	18.7618
1.25188	1418.57	1413.17	5.40206
1.25313	1411.95	1394.17	17.785
1.25438	1396.85	1375.56	21.2919
1.25564	1372.26	1357.73	14.521
1.25689	1350.4	1341.07	9.32612
1.25815	1318.18	1325.82	-7.63856
1.25941	1302.81	1311.9	-9.08995
1.26066	1308.82	1299.11	9.70207
1.26193	1273.74	1286.97	-13.2334
1.26319	1231.15	1275.79	-44.6414
1.26445	1236.18	1266.74	-30.5634
1.26572	1237.91	1261.45	-23.5457
1.26698	1230.79	1261.36	-30.5693
1.26825	1247.55	1266.59	-19.0443
1.26952	1257.2	1275.83	-18.6354
1.27079	1289.15	1287.05	2.09805
1.27206	1258.99	1299.16	-40.1736
1.27333	1270.67	1313.35	-42.6787
1.2746	1315.13	1332.13	-16.9986
1.27588	1334.74	1358.13	-23.3927
1.27715	1369	1391.5	-22.5058
1.27843	1412.62	1429.99	-17.3765
1.27971	1402.2	1470.12	-67.9161
1.28099	1498.47	1507.52	-9.04793
1.28227	1522.38	1537.62	-15.2391
1.28355	1524.11	1555.97	-31.8557
1.28484	1531.92	1559.2	-27.2825
1.28612	1535.85	1548.32	-12.4695
1.28741	1475.72	1529.15	-53.4357
1.28869	1479.03	1510.21	-31.1839
1.28998	1452.09	1498.55	-46.4574
1.29128	1459.45	1497.82	-38.3663
1.29257	1497.81	1507.51	-9.69911
1.29386	1506.09	1524.14	-18.0501
1.29515	1475.84	1542.03	-66.1828
1.29645	1492.04	1555.84	-63.7984
1.29774	1508.89	1561.82	-52.9264
1.29904	1534.02	1559.6	-25.5753
1.30034	1505.92	1552.07	-46.1539
1.30164	1511.96	1543.85	-31.8887
1.30294	1524.46	1538.86	-14.3986
1.30425	1530.81	1538.04	-7.23033
1.30555	1517.32	1538.98	-21.6529
1.30686	1530.42	1537.74	-7.32077
1.30817	1544.91	1531.7	13.2107
1.30947	1503.87	1521.35	-17.4812
1.31078	1534.55	1509.2	25.3471
1.31209	1527.22	1497.91	29.3045
1.3134	1501.19	1487.29	13.9037
1.31472	1471.68	1474.63	-2.95933
1.31603	1441.77	1456.84	-15.0657
1.31735	1424.58	1432.37	-7.7902
1.31866	1388.59	1402.21	-13.6225
1.31999	1361.48	1368.96	-7.48132
1.3213	1325.11	1336.19	-11.0869
1.32262	1286.11	1306.17	-20.065
1.32395	1253.95	1280.58	-26.6292
1.32528	1254.72	1259.93	-5.20748
1.3266	1203.89	1244.52	-40.6297
1.32793	1205.61	1234.01	-28.3952
1.32926	1207.93	1227.95	-20.0265
1.33059	1215.66	1225.33	-9.66811
1.33191	1198.65	1224.62	-25.9663
1.33324	1198.99	1224.21	-25.2144
1.33458	1201.38	1223.04	-21.6686
1.33591	1201.42	1220.99	-19.5706
1.33725	1199.31	1218.65	-19.3414
1.33859	1195.14	1216.84	-21.6936
1.33993	1219.09	1216.41	2.67847
1.34126	1224.36	1218.73	5.62877
1.34261	1230.89	1226.74	4.15006
1.34395	1257.19	1245.77	11.4114
1.34529	1313.74	1283.32	30.421
1.34664	1396.16	1347.23	48.9295
1.34798	1461.05	1440.16	20.8972
1.34933	1630.1	1558.11	71.9909
1.35068	1729.77	1685.16	44.6087
1.35204	1916.44	1798.58	117.858
1.35338	1945.06	1873.88	71.1796
1.35474	1940.6	1896.53	44.0693
1.3561	1889.04	1867.12	21.9219
1.35745	1851.32	1798.92	52.3995
1.35881	1744.71	1710.51	34.1954
1.36016	1603.26	1618.7	-15.4322
1.36152	1528.38	1534.1	-5.71871
1.36289	1457.3	1462.19	-4.88919
1.36425	1402.67	1403.62	-0.95394
1.36561	1344.39	1356.89	-12.5013
1.36698	1311.09	1319.86	-8.76303
1.36835	1301.39	1291.17	10.2141
1.36972	1296.89	1270.01	26.881
1.37109	1247.47	1256.33	-8.85615
1.37246	1237	1250.46	-13.4667
1.37383	1223.91	1252.36	-28.4489
1.3752	1224.51	1260.74	-36.2228
1.37658	1238.6	1272.68	-34.0793
1.37795	1220.96	1284.61	-63.6484
1.37934	1242.52	1294.12	-51.6026
1.38071	1235.77	1301.24	-65.4663
1.38209	1273.03	1308.12	-35.0959
1.38348	1268.96	1316.98	-48.0153
1.38486	1322.23	1328.05	-5.81917
1.38624	1304.09	1339	-34.9061
1.38763	1345.2	1346.35	-1.15074
1.38902	1356.11	1348.25	7.86022
1.39041	1327.85	1346.68	-18.8335
1.3918	1333.82	1346.68	-12.8662
1.39319	1347.14	1353.42	-6.27868
1.39458	1343.31	1369.27	-25.9601
1.39598	1379.05	1392.35	-13.3058
1.39737	1398.63	1417.56	-18.933
1.39877	1398.17	1438.72	-40.5481
1.40017	1441	1449.99	-8.99297
1.40157	1419.25	1447.27	-28.0246
1.40297	1415.09	1430.06	-14.9764
1.40437	1388.98	1402.02	-13.038
1.40578	1370.51	1369.47	1.0398
1.40718	1331.17	1340.02	-8.85512
1.40859	1330.46	1319.38	11.0756
1.41	1289.75	1310.95	-21.1934
1.41141	1292.47	1314.36	-21.8961
1.41282	1321.34	1325.41	-4.06756
1.41424	1303.09	1337.28	-34.1882
1.41565	1326.45	1342.86	-16.4159
1.41707	1315.41	1337.95	-22.5401
1.41848	1296.11	1322.62	-26.5162
1.4199	1273.1	1300.3	-27.1955
1.42132	1274.23	1275.34	-1.10508
1.42274	1248.93	1251.44	-2.50836
1.42417	1226.95	1230.63	-3.67436
1.42559	1208.78	1213.49	-4.71279
1.42702	1187.89	1199.73	-11.8434
1.42844	1182.16	1188.95	-6.78588
1.42987	1161.69	1180.47	-18.7815
1.4313	1167.06	1173.95	-6.89253
1.43273	1161.35	1169.19	-7.84306
1.43416	1151.49	1166.38	-14.8838
1.4356	1148.2	1166.27	-18.0666
1.43703	1186.62	1170.75	15.8741
1.43847	1173.9	1183.54	-9.6439
1.43991	1237.73	1211.61	26.125
1.44135	1293.24	1264.26	28.984
1.44279	1383.21	1352.7	30.5168
1.44423	1503.17	1482.46	20.7059
1.44568	1713.45	1646.26	67.1803
1.44713	1849.89	1819.62	30.2793
1.44857	1995.02	1963.11	31.9115
1.45002	2053.27	2041.55	11.7174
1.45147	2084.73	2042.48	42.2585
1.45292	1997.15	1978.54	18.6094
1.45438	1919.91	1878.59	41.3255
1.45583	1813.11	1774.12	38.9876
1.45728	1773.93	1687.97	85.9565
1.45875	1709.87	1636.72	73.155
1.4602	1709.71	1631.32	78.3814
1.46166	1739.79	1676.19	63.606
1.46313	1804.39	1763.65	40.7452
1.46459	1896.01	1871.37	24.64
1.46605	1956.4	1965.92	-9.51759
1.46751	1987.88	2015.79	-27.9087
1.46898	1972.33	2005.61	-33.2725
1.47045	1902.2	1940.8	-38.6008
1.47192	1850.98	1841.46	9.51213
1.4734	1765.51	1730.04	35.4757
1.47487	1671.11	1625.01	46.0965
1.47634	1619.01	1534.9	84.1146
1.47782	1546.32	1463.37	82.9493
1.4793	1484.12	1409.96	74.1633
1.48078	1433.97	1373.22	60.7499
1.48226	1393.35	1349.71	43.6461
1.48374	1378.34	1335.29	43.0474
1.48522	1377.65	1325	52.6494
1.48671	1332.56	1314.71	17.8437
1.4882	1342.44	1302.63	39.8102
1.48968	1310.16	1288.97	21.192
1.49117	1289.76	1275.06	14.6988
1.49266	1282.29	1261.62	20.669
1.49416	1266.04	1248.51	17.5334
1.49566	1252.31	1235.51	16.8087
1.49715	1244.56	1222.79	21.7719
1.49865	1219.76	1211.11	8.64937
1.50014	1199.35	1201.63	-2.28458
1.50165	1206.7	1195.35	11.3515
1.50315	1160.46	1192.76	-32.3018
1.50465	1192.14	1193.48	-1.34346
1.50615	1192.13	1196.21	-4.07847
1.50766	1190.81	1199.15	-8.34014
1.50917	1184.08	1200.64	-16.5557
1.51068	1225.91	1199.82	26.0949
1.51219	1215.18	1196.82	18.3541
1.5137	1204.64	1192.6	12.0421
1.51522	1199.06	1188.56	10.4986
1.51673	1201.03	1186.81	14.2202
1.51825	1240.43	1191.06	49.3738
1.51976	1248.28	1208.86	39.4163
1.52129	1244.15	1254.97	-10.8109
1.52281	1329.38	1352.55	-23.1707
1.52433	1473.01	1529.39	-56.3772
1.52585	1736.69	1804.9	-68.2166
1.52738	2157.46	2171.23	-13.7765
1.52891	2675.56	2581.58	93.9873
1.53043	3117.95	2951.13	166.814
1.53196	3331.63	3196.47	135.162
1.5335	3466.47	3275.84	190.622
1.53503	3385.78	3207.14	178.636
1.53657	3174.72	3051.54	123.175
1.5381	2979.45	2879.19	100.258
1.53964	2814.48	2735.81	78.6722
1.54118	2687.17	2631.91	55.2626
1.54272	2650.02	2546.51	103.51
1.54427	2556.9	2451.85	105.046
1.54581	2416.9	2331.34	85.5563
1.54736	2267.57	2185.91	81.6597
1.54891	2104.99	2029.91	75.0837
1.55045	1911.43	1880.11	31.3195
1.55201	1744.06	1745.92	-1.86061
1.55355	1632.15	1633.7	-1.54436
1.55511	1563.82	1541.99	21.8317
1.55667	1485.69	1468.47	17.218
1.55822	1390.02	1409.8	-19.7789
1.55978	1367.12	1363.22	3.90309
1.56134	1332.45	1327	5.44617
1.5629	1294.06	1301.64	-7.58642
1.56446	1286.58	1289.77	-3.19054
1.56603	1283.57	1297.76	-14.1927
1.56759	1325.86	1334.4	-8.53445
1.56916	1373.22	1408.12	-34.8941
1.57073	1489.51	1520.88	-31.3697
1.5723	1613.8	1663.48	-49.6754
1.57388	1801.68	1815.45	-13.7667
1.57545	1947.29	1948.2	-0.90527
1.57702	2032.92	2037.69	-4.76603
1.5786	2108	2066.96	41.0434
1.58018	2074.71	2032.02	42.6883
1.58176	1967.57	1948.53	19.0374
1.58334	1852.08	1839.28	12.803
1.58492	1706.18	1728.86	-22.6769
1.58651	1659.87	1635.55	24.32
1.58809	1578.64	1573.79	4.84854
1.58968	1551.74	1552.8	-1.06028
1.59127	1581.77	1578.76	3.01084
1.59286	1626.5	1650.99	-24.4959
1.59446	1726.05	1759.42	-33.3705
1.59605	1915.42	1882.07	33.3538
1.59765	2038.69	1990.58	48.1099
1.59925	2140.6	2058.64	81.9596
1.60085	2156.64	2070.61	86.0297
1.60245	2086.65	2026.41	60.2422
1.60405	1978.08	1939.24	38.8379
1.60565	1844.06	1829.39	14.6749
1.60726	1732.75	1715.28	17.4747
1.60887	1670.27	1610.4	59.8674
1.61047	1578.35	1521.2	57.1583
1.61209	1502.99	1447.7	55.2903
1.6137	1453.45	1389.12	64.328
1.61531	1412.68	1342.4	70.278
1.61693	1349.87	1305.31	44.5655
1.61855	1321.01	1275.86	45.1465
1.62016	1310.75	1252.72	58.0281
1.62179	1302.07	1235.25	66.8198
1.62341	1289.42	1223.79	65.627
1.62503	1280.96	1219.29	61.6677
1.62665	1275.59	1222.82	52.7775
1.62828	1309.16	1234.44	74.7166
1.62991	1280.01	1251.82	28.1886
1.63154	1308.7	1270.32	38.3708
1.63317	1327.2	1283.73	43.4714
1.6348	1310.97	1287.72	23.2507
1.63644	1278.99	1281.39	-2.39753
1.63807	1257.16	1267.18	-10.0256
1.63972	1229.83	1248.97	-19.1369
1.64135	1213.57	1230.48	-16.9145
1.64299	1188.6	1213.81	-25.2067
1.64464	1173.68	1199.91	-26.2222
1.64628	1186.47	1188.75	-2.28008
1.64793	1175.35	1179.93	-4.58213
1.64958	1165.85	1173	-7.15302
1.65123	1179.47	1167.56	11.9038
1.65288	1123.77	1163.27	-39.5014
1.65453	1144.14	1159.85	-15.7118
1.65618	1163.24	1157.13	6.11203
1.65784	1127.86	1155.02	-27.1635
1.6595	1172.41	1153.51	18.9014
1.66116	1166.86	1152.66	14.1939
1.66282	1163.75	1152.73	11.0172
1.66449	1165.82	1154.04	11.7748
1.66615	1144.3	1156.84	-12.5352
1.66781	1148.65	1161.01	-12.367
1.66948	1148.57	1165.91	-17.3393
1.67115	1182.9	1170.32	12.5805
1.67282	1144.22	1173.07	-28.8512
1.6745	1167.83	1173.62	-5.78392
1.67617	1144.89	1172.19	-27.3062
1.67785	1126.68	1169.59	-42.9095
1.67952	1138.9	1166.69	-27.7939
1.68121	1133.74	1164.14	-30.3989
1.68288	1155.54	1162.41	-6.86265
1.68457	1118.36	1161.93	-43.5705
1.68626	1148.69	1163.7	-15.013
1.68794	1136.44	1169.83	-33.3889
1.68963	1155.26	1184.22	-28.9599
1.69132	1167.97	1212.17	-44.1914
1.69301	1188.36	1258.66	-70.2985
1.6947	1255.2	1325.51	-70.3102
1.69639	1380.72	1407.24	-26.5163
1.69809	1438.64	1493.47	-54.8258
1.69979	1516.31	1572.24	-55.9287
1.70149	1565.58	1637.72	-72.1405
1.70319	1616.61	1695.66	-79.0492
1.70489	1714.06	1758.72	-44.6648
1.7066	1774.45	1840.25	-65.8038
1.70831	1898.11	1947.44	-49.3313
1.71002	2042	2074.97	-32.9663
1.71173	2168.3	2204.38	-36.0755
1.71344	2306.42	2307.86	-1.44619
1.71515	2325.03	2358.27	-33.2392
1.71687	2368.12	2340.03	28.0914
1.71858	2292.4	2256.96	35.4384
1.7203	2098.89	2128.62	-29.7279
1.72202	1955.58	1980.19	-24.6085
1.72375	1814.03	1834.98	-20.9549
1.72547	1686.95	1707.73	-20.7812
1.72719	1570.56	1605.25	-34.692
1.72892	1491.72	1528.75	-37.0292
1.73065	1413.81	1476.9	-63.09
1.73238	1411.66	1445.62	-33.9654
1.73411	1409.49	1428.59	-19.1003
1.73585	1431.94	1417.88	14.0623
1.73758	1453.86	1406.07	47.7841
1.73932	1375.52	1388.61	-13.0846
1.74106	1380.49	1364.75	15.7413
1.7428	1354.21	1337.13	17.0879
1.74454	1340.43	1309.32	31.1133
1.74629	1322.3	1285.16	37.1398
1.74804	1361.49	1268.69	92.8002
1.74978	1337.88	1264.79	73.0933
1.75153	1384.21	1280.7	103.507
1.75328	1414.33	1324.81	89.5145
1.75504	1511.93	1403.14	108.793
1.7568	1592.66	1512.55	80.1135
1.75855	1656.4	1637.06	19.334
1.76031	1749.26	1750.79	-1.52846
1.76207	1860.36	1829.01	31.3473
1.76383	1895.45	1858.52	36.9281
1.7656	1837.04	1843.28	-6.2383
1.76736	1790.53	1797.54	-7.01243
1.76913	1715.37	1737.31	-21.9406
1.7709	1701.24	1673.48	27.7589
1.77267	1664.93	1610.72	54.214
1.77444	1611.52	1550.27	61.2522
1.77622	1544.12	1492.32	51.8017
1.77799	1479.22	1437.96	41.2561
1.77977	1426.28	1388.66	37.6194
1.78155	1401.3	1345.59	55.7053
1.78333	1333.92	1309.72	24.2008
1.78511	1295.89	1280.58	15.3091
1.7869	1292.75	1257.49	35.2575
1.78869	1248.18	1239.48	8.69827
1.79047	1208.45	1225.3	-16.8427
1.79226	1259.57	1214.04	45.532
1.79406	1194.14	1204.95	-10.8099
1.79585	1205.64	1197.57	8.07168
1.79765	1193.34	1191.52	1.81812
1.79945	1190.51	1186.59	3.91828
1.80125	1177.66	1182.63	-4.96717
1.80305	1175.89	1179.45	-3.55776
1.80485	1165.84	1176.94	-11.0975
1.80666	1133.02	1174.97	-41.9478
1.80847	1186.94	1173.44	13.5004
1.81027	1180.14	1172.27	7.87052
1.81208	1172.32	1171.39	0.93093
1.8139	1208.31	1170.74	37.572
1.8157	1127.38	1170.3	-42.9191
1.81752	1142.49	1170.02	-27.5237
1.81934	1148.89	1169.89	-20.9942
1.82116	1155.12	1169.89	-14.7696
1.82298	1123.33	1169.99	-46.666
1.82481	1125.12	1170.19	-45.0629
1.82663	1130.2	1170.43	-40.236
1.82845	1164.31	1170.72	-6.41377
1.83028	1134.7	1171.05	-36.3461
1.83211	1125.59	1171.42	-45.834
1.83395	1146.69	1171.85	-25.1594
1.83578	1170.15	1172.34	-2.1911
1.83762	1127.77	1172.96	-45.1838
1.83945	1131.93	1173.76	-41.8286
1.8413	1164.61	1174.97	-10.3532
1.84314	1167.65	1177.17	-9.52159
1.84498	1171.42	1181.79	-10.3711
1.84682	1158.56	1191.62	-33.0542
1.84867	1168.02	1211.04	-43.0217
1.85052	1187.3	1245.26	-57.9576
1.85237	1245.32	1297.38	-52.0647
1.85422	1351.57	1365.26	-13.6899
1.85607	1433.63	1438.27	-4.63833
1.85793	1486.83	1501.08	-14.2527
1.85979	1547.21	1538.97	8.24
1.86165	1547.44	1546	1.43139
1.86351	1565.18	1528.92	36.2541
1.86538	1564.23	1504.14	60.0879
1.86724	1572.81	1493.35	79.4577
1.86911	1527.92	1518.42	9.49714
1.87098	1628.96	1595.03	33.9337
1.87285	1719.37	1725.08	-5.70448
1.87472	1816.81	1890.83	-74.0192
1.8766	1994.66	2057.25	-62.5869
1.87847	2103.09	2182.95	-79.8618
1.88036	2212.4	2240.63	-28.2352
1.88223	2175.69	2225.91	-50.2115
1.88412	2123.7	2153.37	-29.6701
1.886	2074.54	2045.27	29.2728
1.88789	1964.48	1922.11	42.3688
1.88977	1794.89	1801.26	-6.36508
1.89166	1671.72	1694.34	-22.6212
1.89356	1618.14	1612.68	5.46018
1.89545	1530.83	1570.41	-39.5849
1.89735	1578.14	1584	-5.86255
1.89924	1651.49	1667.9	-16.4101
1.90114	1813.75	1825.65	-11.9032
1.90304	2038.23	2038.35	-0.12075
1.90494	2334.91	2272.94	61.9714
1.90685	2568.45	2498.86	69.5917
1.90876	2745.92	2711.61	34.3142
1.91067	3023.03	2934.08	88.9431
1.91258	3268.08	3179.14	88.9477
1.91449	3496.93	3417.89	79.0412
1.9164	3619.7	3580.52	39.1863
1.91832	3635.24	3596.94	38.3017
1.92024	3483.77	3447.54	36.2273
1.92216	3169.96	3170.24	-0.28446
1.92408	2868.54	2834.41	34.1365
1.92601	2479.04	2507.62	-28.5763
1.92793	2185.94	2225.23	-39.2855
1.92986	1934.78	1996.49	-61.7103
1.93179	1792.23	1818.12	-25.887
1.93372	1635.05	1680.75	-45.7065
1.93566	1518.89	1574.73	-55.8447
1.93759	1457.51	1492.92	-35.4122
1.93953	1383.9	1429.34	-45.4404
1.94147	1336.43	1379.65	-43.2192
1.94341	1281.85	1340.48	-58.6365
1.94535	1291.49	1309.59	-18.0987
1.9473	1279.72	1285.14	-5.42712
1.94925	1257.45	1265.72	-8.27335
1.9512	1228.69	1250.38	-21.6857
1.95315	1242.23	1238.28	3.95208
1.9551	1213.16	1228.79	-15.6325
1.95705	1217.22	1221.36	-4.13217
1.95901	1216.62	1215.44	1.18248
1.96097	1227.27	1210.72	16.5495
1.96293	1258.95	1206.98	51.9674
1.96489	1245.01	1204	41.0082
1.96686	1218.1	1201.63	16.4747
1.96883	1201.23	1199.76	1.46922
1.9708	1195.57	1198.28	-2.70916
1.97277	1204.76	1197.14	7.61749
1.97474	1225	1196.26	28.7424
1.97671	1195.48	1195.61	-0.1242
1.97869	1183.35	1195.13	-11.7746
1.98067	1139.45	1194.81	-55.3606
1.98265	1176.98	1194.63	-17.6536
1.98463	1164.86	1194.57	-29.7078
1.98662	1145.62	1194.63	-49.0081
1.98861	1162.12	1194.79	-32.672
1.9906	1151.42	1195.03	-43.6147
1.99259	1154.79	1195.36	-40.5682
1.99458	1174.39	1195.76	-21.3703
1.99658	1156.39	1196.25	-39.8606
1.99857	1119.51	1196.88	-77.3766
2.00057	1172.03	1197.84	-25.8114
2.00257	1180.57	1199.58	-19.013
2.00458	1161.74	1203.03	-41.2936
2.00658	1161.28	1209.83	-48.5468
2.00858	1200.4	1222.12	-21.7145
2.01059	1229.69	1241.88	-12.1884
2.0126	1241.97	1269.33	-27.3564
2.01461	1265.95	1301.7	-35.7532
2.01663	1328.19	1333.39	-5.19699
2.01865	1362.03	1357.81	4.22888
2.02066	1424.74	1371.6	53.1372
2.02269	1437.35	1377.56	59.7937
2.02471	1470.1	1384.65	85.4487
2.02673	1462.35	1404.98	57.3639
2.02876	1477.44	1448.28	29.1588
2.03079	1519.37	1515.15	4.22282
2.03282	1561.95	1594.98	-33.0311
2.03485	1562.66	1665.92	-103.263
2.03689	1623.09	1706.84	-83.7488
2.03893	1672.02	1706.32	-34.3082
2.04097	1622.56	1667.95	-45.3922
2.04301	1558.4	1605.33	-46.932
2.04505	1521.32	1534.76	-13.4438
2.0471	1484.65	1468.45	16.2069
2.04914	1430.18	1412.6	17.5801
2.05119	1394.4	1368.59	25.81
2.05324	1385.87	1335.79	50.0815
2.0553	1339.78	1313.43	26.3563
2.05735	1359.86	1303.23	56.6378
2.05941	1322.25	1311.69	10.5665
2.06147	1385.22	1352.62	32.5973
2.06353	1502.09	1447.27	54.822
2.06559	1583.57	1617.39	-33.8275
2.06766	1885.77	1871.36	14.4143
2.06973	2160.08	2189.27	-29.1882
2.0718	2451.7	2514.01	-62.317
2.07387	2728.8	2769.55	-40.7555
2.07595	2813.27	2894.53	-81.2543
2.07802	2836.25	2868.47	-32.2205
2.0801	2705.35	2717.35	-12.0064
2.08218	2499.56	2495.16	4.40278
2.08426	2255.41	2254.29	1.11398
2.08634	2055.1	2032.78	22.3146
2.08843	1890.19	1848	42.1911
2.09052	1710.91	1701.95	8.95871
2.09261	1576.2	1590.3	-14.0944
2.0947	1503.95	1505.73	-1.77703
2.09679	1477.32	1442.56	34.7564
2.09889	1420.55	1396.18	24.3644
2.10099	1370.98	1365.03	5.94757
2.10309	1341.74	1350.33	-8.58075
2.1052	1358.69	1356.37	2.31567
2.1073	1329.67	1389.57	-59.8957
2.10941	1411.09	1454.53	-43.4447
2.11152	1541.75	1549.26	-7.50652
2.11363	1683.75	1661.5	22.2418
2.11575	1778.66	1769.96	8.70039
2.11786	1888.89	1849.62	39.2692
2.11998	1920.34	1883.39	36.9515
2.1221	1911.69	1866.36	45.3311
2.12422	1864.7	1807.69	57.0185
2.12634	1787.08	1724.44	62.6344
2.12847	1657.85	1634.19	23.6617
2.1306	1578.11	1549.53	28.5769
2.13273	1458.99	1477.49	-18.498
2.13486	1381.03	1419.69	-38.662
2.137	1371.22	1374.76	-3.5353
2.13913	1359.49	1340.5	18.9946
2.14127	1327.32	1314.51	12.8076
2.14341	1293.87	1294.79	-0.92675
2.14556	1287.95	1279.98	7.96212
2.1477	1309.39	1269.21	40.1801
2.14985	1264.5	1262.14	2.36072
2.152	1268.34	1259	9.33886
2.15415	1288.08	1260.22	27.8606
2.15631	1280.22	1265.87	14.344
2.15847	1266.24	1274.97	-8.73193
2.16062	1307.25	1285.16	22.0859
2.16279	1253.7	1293.32	-39.6248
2.16494	1227.44	1296.8	-69.3601
2.16712	1264.4	1294.79	-30.3911
2.16928	1298.38	1288.33	10.0482
2.17145	1256.5	1279.49	-22.9919
2.17362	1268.68	1270.32	-1.63431
2.1758	1281.39	1262.13	19.2574
2.17797	1265.64	1255.54	10.1058
2.18015	1274.34	1250.49	23.8486
2.18233	1260.94	1246.79	14.1433
2.18451	1226.35	1244.14	-17.7866
2.1867	1253.99	1242.28	11.7053
2.18888	1261.75	1241.03	20.72
2.19107	1230.88	1240.22	-9.34103
2.19326	1221.34	1239.76	-18.4231
2.19546	1206.93	1239.58	-32.6422
2.19765	1185.34	1239.59	-54.2519
2.19985	1224.92	1239.78	-14.86
2.20205	1217.94	1240.09	-22.1529
2.20425	1230.54	1240.52	-9.98114
2.20646	1220.21	1241.04	-20.8276
2.20866	1215.67	1241.62	-25.9443
2.21087	1183.75	1242.27	-58.5252
2.21308	1210.08	1242.98	-32.9011
2.2153	1216.96	1243.74	-26.784
2.21751	1216.27	1244.54	-28.2731
2.21973	1202.9	1245.39	-42.4926
2.22195	1205.72	1246.3	-40.5817
2.22417	1253.06	1247.26	5.80466
2.2264	1216.62	1248.28	-31.6689
2.22862	1239.23	1249.39	-10.1548
2.23085	1192.72	1250.61	-57.8884
2.23308	1214.41	1252.03	-37.6223
2.23531	1235.34	1253.9	-18.5557
2.23755	1186.89	1256.77	-69.8796
2.23979	1268.16	1261.76	6.39378
2.24202	1238.75	1270.77	-32.0162
2.24427	1288.09	1286.47	1.61863
2.24651	1275.12	1311.55	-36.4329
2.24876	1311.98	1347.92	-35.9376
2.25101	1365.83	1395.25	-29.4167
2.25326	1329.29	1452.05	-122.762
2.25551	1376.97	1517.05	-140.084
2.25777	1508.33	1592.23	-83.9061
2.26003	1561.93	1684.26	-122.331
2.26229	1736.28	1800.87	-64.5947
2.26455	1926.18	1943.57	-17.3879
2.26681	2111.15	2098.51	12.6392
2.26908	2325.6	2237.4	88.1972
2.27135	2441.04	2328.55	112.491
2.27362	2501.12	2360.39	140.736
2.2759	2388.33	2350.87	37.4567
2.27817	2379.35	2341.04	38.3183
2.28045	2405.9	2371.17	34.731
2.28273	2449.14	2455.18	-6.03576
2.28501	2666.58	2568.9	97.6803
2.28729	2710.34	2659.63	50.7167
2.28959	2772.79	2676.86	95.9303
2.29188	2650.11	2599.78	50.3348
2.29417	2591.35	2444.51	146.84
2.29646	2275.74	2247.93	27.8085
2.29875	2031.82	2049.35	-17.5276
2.30106	1829.91	1872.61	-42.705
2.30336	1701.73	1729.69	-27.9617
2.30566	1620.56	1619.26	1.30235
2.30796	1515.63	1536.41	-20.7735
2.31027	1537.01	1474.64	62.372
2.31258	1451.63	1428.73	22.8932
2.3149	1410.97	1394.49	16.4783
2.31721	1349.03	1368.79	-19.7615
2.31953	1435.39	1349.54	85.8504
2.32185	1391.24	1335.18	56.0604
2.32417	1357.76	1324.55	33.2083
2.3265	1316.64	1316.91	-0.26727
2.32882	1329.83	1311.83	17.9998
2.33115	1335.24	1309.49	25.7516
2.33348	1333.14	1311.29	21.8509
2.33582	1332.27	1320.76	11.5142
2.33815	1424.59	1344.25	80.3452
2.34049	1437.27	1390.39	46.8769
2.34283	1481.44	1465.6	15.8421
2.34517	1580.19	1569.26	10.933
2.34752	1786.71	1687.14	99.5678
2.34987	1907.62	1793.83	113.786
2.35222	1925.18	1861.57	63.6156
2.35457	1981.27	1874.79	106.486
2.35692	1964.57	1836.63	127.944
2.35928	1878.07	1765.13	112.947
2.36164	1788.82	1684.75	104.069
2.364	1672.22	1617.86	54.3559
2.36636	1642.08	1581.51	60.5722
2.36873	1669.16	1588.45	80.7082
2.3711	1636.54	1643.29	-6.74754
2.37347	1707.3	1737.4	-30.1026
2.37585	1775.72	1845.39	-69.6645
2.37822	1895.94	1931.33	-35.3945
2.3806	2018.9	1967.45	51.4513
2.38298	1975.65	1949.73	25.9118
2.38536	1946.77	1898.2	48.5666
2.38775	1847.74	1844.34	3.39944
2.39014	1838.95	1816.72	22.2268
2.39253	1809.95	1828.91	-18.9645
2.39492	1786.89	1879.47	-92.576
2.39732	1935.31	1954.79	-19.4743
2.39971	2055.23	2031.21	24.0215
2.40211	2136.51	2081.08	55.4231
2.40452	2195.26	2083.31	111.953
2.40692	2145.25	2032.87	112.383
2.40932	2065.31	1942.1	123.209
2.41174	1863.41	1832.02	31.3933
2.41415	1746.53	1723.14	23.3907
2.41656	1624.88	1628.2	-3.31425
2.41898	1527.83	1552.34	-24.5042
2.4214	1526.27	1494.76	31.5084
2.42382	1444.94	1452.19	-7.25216
2.42624	1408.99	1420.94	-11.9431
2.42867	1384.16	1398.04	-13.8797
2.4311	1404.26	1381.34	22.9134
2.43353	1393.13	1369.05	24.073
2.43596	1399.9	1360.11	39.7879
2.4384	1385.26	1353.62	31.6399
2.44084	1413.86	1348.99	64.8658
2.44328	1408.02	1345.78	62.2333
2.44572	1382.14	1343.67	38.4728
2.44817	1418.73	1342.43	76.3006
2.45062	1408.99	1342.01	66.9865
2.45307	1307.68	1342.57	-34.8987
2.45552	1383.66	1344.74	38.9179
2.45797	1351.1	1349.81	1.29284
2.46043	1406.68	1359.6	47.0775
2.4629	1372.68	1375.87	-3.18702
2.46536	1438.29	1398.79	39.5066
2.46782	1457.67	1425.77	31.8937
2.47029	1407.49	1451.27	-43.7758
2.47276	1463.75	1468.76	-5.01774
2.47524	1468.78	1474.02	-5.23751
2.47771	1490.08	1467.27	22.8056
2.48019	1491.18	1452.32	38.8666
2.48267	1519.75	1434.19	85.5566
2.48515	1425.52	1417.24	8.27715
2.48764	1432.13	1404.16	27.9722
2.49012	1400.87	1396.97	3.90368
2.49261	1431.73	1398.32	33.4128
2.4951	1436.31	1412.1	24.2124
2.4976	1486.84	1443.25	43.5973
2.5001	1529.91	1494.64	35.2685
2.5026	1578.67	1563.26	15.4086
2.5051	1644.84	1637.85	6.99236
2.50761	1653.46	1700.28	-46.8137
2.51012	1678.34	1733.8	-55.456
2.51263	1642.52	1731.03	-88.5091
2.51514	1651.31	1697.11	-45.7963
2.51765	1657.2	1644.98	12.217
2.52017	1593.64	1588.29	5.35057
2.52269	1525.2	1536.81	-11.6145
2.52522	1590.56	1495.16	95.4054
2.52774	1501.26	1463.77	37.4879
2.53027	1543.33	1441.15	102.177
2.5328	1427.87	1425.29	2.57082
2.53533	1459.47	1414.43	45.0359
2.53787	1501.98	1407.13	94.8509
2.5404	1453.31	1402.13	51.1851
2.54295	1405.29	1398.54	6.74663
2.54548	1416.93	1395.84	21.0909
2.54804	1419.67	1393.74	25.937
2.55058	1365.31	1392.16	-26.8529
2.55313	1395.83	1391.14	4.68627
2.55568	1402.08	1390.61	11.4694
2.55824	1354.06	1390.49	-36.4268
2.5608	1388.81	1390.71	-1.90294
2.56336	1423.9	1391.22	32.6817
2.56593	1391.78	1391.94	-0.15444
2.56849	1426.3	1392.82	33.4813
2.57106	1402.42	1393.83	8.5883
2.57363	1414.33	1394.95	19.3794
2.5762	1382.12	1396.15	-14.0308
2.57878	1336.05	1397.44	-61.3912
2.58136	1438.4	1398.79	39.6109
2.58394	1350.91	1400.19	-49.2796
2.58652	1397.54	1401.65	-4.10925
2.58911	1403.39	1403.17	0.22067
2.5917	1393.13	1404.76	-11.6347
2.5943	1457.14	1406.43	50.7046
2.59689	1371.37	1408.22	-36.8482
2.59948	1425.03	1410.25	14.776
2.60208	1349.97	1412.89	-62.9261
2.60469	1386.95	1417.14	-30.198
2.60729	1402.71	1425.43	-22.7254
2.6099	1448.18	1442.65	5.53443
2.61251	1460.75	1476.76	-16.0173
2.61512	1564.56	1537.11	27.4493
2.61774	1650.73	1630.02	20.7039
2.62035	1792.69	1751.26	41.4298
2.62297	1903.86	1881.86	22.0004
2.6256	1866.58	1991.59	-125.017
2.62822	2013.77	2050.97	-37.193
2.63085	1981.82	2047.19	-65.363
2.63348	1917.02	1988.78	-71.7617
2.63611	1824.7	1898.39	-73.6899
2.63875	1861.95	1800	61.9589
2.64139	1712.87	1711.04	1.83125
2.64403	1615.01	1639.11	-24.0916
2.64668	1495.58	1585.08	-89.4995
2.64932	1498.05	1546.13	-48.0832
2.65197	1492	1518.6	-26.6042
2.65463	1491.2	1499.44	-8.23563
2.65728	1491.72	1486.27	5.45056
2.65993	1465.46	1477.44	-11.9835
2.6626	1488.1	1471.83	16.2655
2.66526	1516.77	1468.71	48.053
2.66792	1429.79	1467.59	-37.7956
2.67059	1522.05	1468.24	53.8115
2.67326	1486.37	1470.9	15.4675
2.67594	1520.61	1477	43.6103
2.67861	1535.85	1491.11	44.7363
2.68129	1571.38	1524.96	46.4232
2.68398	1601.25	1603.44	-2.1824
2.68665	1761.34	1768.03	-6.68848
2.68935	2057.97	2074.46	-16.4845
2.69204	2496.83	2567.71	-70.8811
2.69473	3152.2	3247.96	-95.7634
2.69742	3881.58	4037.52	-155.935
2.70012	4514.9	4784.41	-269.509
2.70281	5167.19	5307.47	-140.288
2.70552	5337.26	5473.05	-135.785
2.70822	5124.05	5271.29	-147.237
2.71094	4547.83	4787.28	-239.452
2.71365	4024.22	4164.2	-139.975
2.71636	3413.03	3545.08	-132.053
2.71908	2966.84	3011.09	-44.2482
2.72179	2394.32	2592.33	-198.007
2.72452	2179.67	2281.34	-101.671
2.72724	1962.58	2057.61	-95.0286
2.72997	1889.94	1898.29	-8.35396
2.7327	1780.01	1784.61	-4.60037
2.73543	1664.91	1703.4	-38.4939
2.73817	1697.48	1645.11	52.3667
2.74091	1617.72	1603.42	14.2922
2.74365	1665.8	1573.86	91.9358
2.74639	1575.47	1553.45	22.0208
2.74913	1505.88	1540.93	-35.0454
2.75189	1503.45	1537.41	-33.9629
2.75464	1494.75	1548.32	-53.5722
2.7574	1606.64	1585.43	21.2125
2.76015	1527.54	1666.67	-139.13
2.76291	1615	1810.53	-195.532
2.76568	1960.12	2023.94	-63.8272
2.76844	2209.85	2286.49	-76.6398
2.77121	2663	2546.46	116.546
2.77398	2789.28	2736.71	52.573
2.77676	2911.24	2806.3	104.936
2.77953	2828.25	2748.73	79.5178
2.78231	2556.71	2603.27	-46.566
2.78509	2389.13	2433.06	-43.9288
2.78788	2347.4	2299.3	48.1011
2.79067	2138.82	2245.93	-107.113
2.79346	2192	2285.31	-93.3148
2.79625	2301.79	2396.23	-94.4395
2.79905	2389.74	2527.85	-138.113
2.80185	2453.41	2617.71	-164.301
2.80465	2445.11	2621.84	-176.733
2.80745	2373.76	2533.58	-159.82
2.81026	2271.64	2380.18	-108.546
2.81307	2147.98	2201.93	-53.9451
2.81588	1930.12	2033.86	-103.733
2.8187	1842.29	1894.83	-52.538
2.82152	1731.26	1789.9	-58.6444
2.82434	1652.15	1714.75	-62.5986
2.82716	1599.19	1662.41	-63.2206
2.82999	1523.03	1625.37	-102.347
2.83282	1468.54	1598.42	-129.884
2.83566	1513.95	1577.97	-64.0112
2.83849	1521.71	1562.04	-40.3361
2.84133	1468.07	1549.6	-81.532
2.84417	1522.85	1540.18	-17.3258
2.84702	1473.58	1533.25	-59.6668
2.84986	1463.66	1528.33	-64.6752
2.85271	1540.24	1524.94	15.2987
2.85556	1448.78	1522.69	-73.9085
2.85842	1436.1	1521.24	-85.1475
2.86128	1485.86	1520.39	-34.5303
2.86414	1533.04	1519.96	13.0738
2.867	1502.47	1519.85	-17.3782
2.86988	1508.68	1519.98	-11.3039
2.87274	1507.78	1520.29	-12.5149
2.87562	1506.08	1520.75	-14.6754
2.87849	1509.89	1521.32	-11.4285
2.88137	1401.07	1521.96	-120.887
2.88425	1494.92	1522.66	-27.7456
2.88714	1484.43	1523.41	-38.9773
2.89002	1563.96	1524.18	39.7798
2.89291	1509.25	1524.97	-15.723
2.89581	1562.5	1525.78	36.7221
2.8987	1519.09	1526.6	-7.50522
2.9016	1458.26	1527.43	-69.1643
2.9045	1644.59	1528.26	116.329
2.90741	1564.68	1529.06	35.6123
2.91032	1570.83	1529.84	40.9949
2.91322	1533.2	1530.59	2.61751
2.91614	1491.15	1531.34	-40.1949
2.91905	1538.21	1532.14	6.06845
2.92197	1539.77	1532.97	6.79742
2.9249	1618.75	1533.82	84.9247
2.92782	1564.63	1534.69	29.9473
2.93075	1571.89	1535.56	36.3357
2.93368	1584.33	1536.44	47.8908
2.93662	1544.7	1537.32	7.38047
2.93955	1575.37	1538.21	37.1542
2.94249	1538.97	1539.11	-0.1381
2.94543	1577.5	1540	37.4985
2.94838	1580.52	1540.9	39.6195
2.95133	1541.67	1541.8	-0.13115

## Sheet: Fig 5
I_T	I_P	II_T	II_P	Id_T	Id_P
300	0	507	1.8	50	4.3
300	1.5	558	1.8	90	4.3
300	2	550	1	120	4.3
300	2.2	432	4.4	150	4.3
300	3	430	2.8	180	4.3
300	3.3	430	3.7	200	4.3
300	1.8	430	4.7	210	4.3
398	1.8	430	5.8	220	4.3
438	1.8	380	5.8	230	4.3
488	1.8	300	3.3	240	4.3
507	1.8	300	3.8	250	4.3
300	1	300	4.3	170	5.8
350	1	300	4.8	160	5.8
100	0	300	5.4	150	5.8
260	0.66	300	6.2	140	5.8
260	1.51	300	7.7	130	5.8
260	2.01	250	4.3	120	5.8
260	2.56	260	4.3	90	5.8
260	2.89	270	4.3	50	5.8
260	3.34	280	4.3	100	5.3
260	3.75	290	4.3	100	5.8
260	4.03	300	4.3	100	6.1
240	2.41	300	5.8	100	6.4
240	2.77	250	5.8	100	6.7
240	3.22	220	5.8	100	7
240	3.56	210	5.8	200	4.55
240	3.92	200	5.8	200	4.75
240	4.19	190	5.8	200	4.96
240	4.44	180	5.8	200	5.26
200	0.63	170	5.8	200	5.62
200	1.51	160	5.8	200	6.17
200	2.74	100	7.5	200	5.53
200	3.32	100	7	200	5.12
200	3.97	100	7.5	200	4.6
200	4.29	100	8.2	200	4.11
200	4.55	200	5.62	200	3.32
200	4.75	200	6.17	240	4.22
200	4.96	200	6.53	240	3.73
200	5.29	200	6.93	160	3.31
		200	7.06	160	3.92
		240	4.44	160	4.23
		240	4.89	160	4.48
				160	4.64
				160	5.31
				160	5.87
				160	6.21

## Sheet: Fig S1a
200K_tth	0.63G	1.51G	2.74G	3.32G	3.97G	4.29G	4.55G	4.75G	4.96G	5.29G	5.62G	6.17G	6.53G	6.93G	7.06G	6.12G	5.53G	5.12G	4.60G	4.11G	3.32G
6	700	683	662	653	658	661	666	661	661	669	665	667	665	661	662	661	670	663	667	658	651
6.01	698	685	658	655	658	659	663	655	657	664	664	663	663	664	665	660	664	662	661	652	649
6.02	700	683	658	653	659	656	662	652	653	662	661	660	658	659	663	658	662	658	654	650	650
6.03	701	682	661	653	660	658	654	652	654	657	657	654	659	660	658	654	656	654	650	647	648
6.04	699	685	665	656	658	656	654	651	652	654	653	650	655	657	654	652	650	649	647	649	648
6.05	698	686	665	661	659	654	657	650	648	649	649	647	652	651	648	652	650	646	646	646	648
6.06	703	683	663	663	657	659	659	652	648	646	647	647	651	648	650	648	649	647	645	645	651
6.07	703	684	661	661	656	658	656	651	647	650	648	648	651	649	650	652	649	648	645	649	651
6.08	705	687	661	662	657	659	657	651	646	649	649	646	649	649	647	649	650	644	645	648	652
6.09	707	688	664	661	657	662	657	653	647	651	648	647	649	645	645	647	645	642	646	649	655
6.1	713	690	665	661	658	662	660	653	651	650	646	649	648	642	643	645	646	643	647	652	655
6.11	721	689	663	661	662	665	665	653	651	648	651	650	648	646	643	648	646	647	650	648	657
6.12	747	696	668	661	663	664	662	653	653	647	646	648	647	646	645	647	643	648	649	649	657
6.13	823	712	668	663	659	661	664	653	654	652	647	650	646	644	646	644	643	651	650	648	659
6.14	940	749	669	662	662	660	663	658	655	657	650	651	651	645	648	642	648	651	649	646	661
6.15	939	829	676	668	668	658	665	657	657	657	652	650	653	645	651	645	654	653	649	648	665
6.16	823	916	695	673	670	663	665	657	658	655	655	649	657	648	652	648	655	654	649	651	670
6.17	753	861	738	686	673	669	664	658	658	653	654	652	657	650	652	650	656	652	651	653	676
6.18	727	762	806	717	679	675	666	658	659	655	654	655	652	650	654	649	654	650	653	657	690
6.19	716	717	811	773	697	683	674	661	660	657	653	655	650	653	650	649	650	651	655	658	698
6.2	713	698	743	791	734	709	697	672	666	660	652	654	648	653	649	651	653	653	658	658	698
6.21	713	694	694	741	761	744	723	694	679	664	657	654	649	650	650	648	655	651	656	657	684
6.22	710	694	674	697	735	742	736	708	692	668	661	654	648	648	647	646	654	649	655	657	671
6.23	711	692	668	676	699	710	711	701	695	671	660	650	648	646	648	645	654	652	654	655	662
6.24	711	685	666	667	682	684	684	683	682	667	657	651	652	646	649	649	652	650	653	654	661
6.25	714	686	666	664	670	674	669	672	667	663	653	649	654	649	650	649	650	650	653	654	661
6.26	716	687	667	663	667	665	663	666	661	657	653	650	651	650	651	649	648	646	650	654	658
6.27	717	692	666	663	665	664	663	660	659	653	654	654	647	651	652	651	646	644	651	656	658
6.28	717	693	666	666	667	665	666	659	657	656	656	652	646	654	655	652	649	645	651	653	660
6.29	719	693	668	665	667	664	667	659	658	656	656	651	648	650	655	650	649	647	654	652	657
6.3	719	695	672	664	667	665	669	663	658	658	650	654	647	649	654	648	649	648	652	657	661
6.31	723	696	673	667	670	666	669	666	659	658	650	654	650	652	653	649	651	653	653	656	662
6.32	731	704	677	670	672	669	668	667	658	657	654	654	650	652	655	647	652	651	656	658	667
6.33	746	715	678	673	675	674	666	666	659	656	655	651	652	655	651	649	655	654	652	660	672
6.34	786	733	688	677	677	678	667	664	662	655	653	654	652	654	650	653	654	658	654	661	680
6.35	884	767	703	687	679	680	675	672	668	656	657	655	652	654	652	655	654	654	656	664	686
6.36	1103	865	729	703	693	691	690	676	671	659	660	654	654	655	652	654	655	655	657	665	701
6.37	1277	1082	793	738	721	710	703	687	682	666	661	656	656	655	652	657	657	657	659	668	725
6.38	1116	1267	954	832	775	755	735	712	698	669	662	656	655	656	654	657	654	656	665	675	759
6.39	895	1090	1164	1029	904	860	810	759	730	681	666	657	656	656	656	657	656	657	668	686	818
6.4	807	871	1106	1133	1071	1013	934	838	785	694	669	661	656	657	658	656	658	658	674	701	850
6.41	789	781	887	977	1038	1024	972	882	827	711	674	663	655	657	654	658	661	663	684	713	820
6.42	811	754	771	815	878	888	880	835	802	707	674	663	659	660	656	661	664	667	687	708	768
6.43	884	757	727	746	771	781	781	765	752	695	672	660	658	661	658	658	663	667	680	698	731
6.44	1062	793	713	716	729	728	728	720	710	682	670	665	662	660	655	657	664	666	676	688	714
6.45	1359	896	717	704	710	704	703	698	688	673	670	665	661	659	655	656	664	664	670	682	700
6.46	1706	1085	742	707	703	697	694	686	681	668	668	662	661	658	655	658	663	660	669	678	697
6.47	1564	1402	812	730	706	700	696	686	680	670	669	663	660	658	658	661	661	658	667	677	711
6.48	1109	1638	948	780	722	713	703	687	683	673	672	664	660	659	660	661	660	658	664	678	738
6.49	879	1333	1187	889	764	740	721	695	691	677	669	662	662	659	658	659	659	662	670	682	790
6.5	797	963	1497	1107	853	797	758	721	710	682	673	664	662	658	661	659	662	666	675	692	888
6.51	764	812	1380	1425	1045	922	849	781	746	695	680	668	666	660	664	665	661	672	684	712	1009
6.52	745	756	1011	1416	1340	1172	1029	903	826	720	688	675	671	662	668	671	668	679	697	739	1041
6.53	734	733	814	1062	1391	1377	1257	1090	968	777	710	688	681	670	673	677	678	692	722	775	959
6.54	731	725	742	829	1099	1233	1263	1182	1083	850	750	705	692	682	682	688	696	719	760	824	906
6.55	731	718	717	747	857	959	1048	1079	1053	902	797	732	714	702	699	709	726	764	825	924	963
6.56	727	714	702	715	758	812	887	963	997	948	849	755	736	717	719	731	761	851	977	1144	1046
6.57	725	715	690	698	720	748	819	924	996	1050	927	774	743	725	723	737	797	1018	1217	1348	970
6.58	727	712	687	693	705	720	769	878	965	1129	1022	802	740	722	712	730	847	1190	1334	1233	820
6.59	728	710	683	687	695	703	727	793	851	1041	1024	821	734	708	703	719	876	1156	1134	953	737
6.6	730	710	688	685	692	691	703	729	755	871	905	798	723	696	692	706	827	955	897	789	707
6.61	728	709	687	685	688	686	696	702	711	765	790	753	707	687	686	694	753	799	771	724	692
6.62	725	709	687	684	687	685	691	690	693	716	729	714	695	682	680	681	709	727	719	696	687
6.63	725	706	687	683	686	683	688	683	681	697	699	690	685	676	678	673	689	696	696	680	683
6.64	727	705	685	682	686	681	686	681	675	686	687	684	680	676	674	672	678	682	683	673	680
6.65	728	708	685	683	686	683	687	678	675	678	683	678	676	670	676	670	669	672	674	675	677
6.66	731	708	686	686	684	687	689	675	677	674	678	675	675	667	674	670	668	673	669	677	675
6.67	733	709	687	685	681	686	686	676	676	674	676	672	675	669	675	672	667	676	669	674	676
6.68	731	708	684	685	684	688	684	681	676	671	674	671	670	670	671	670	667	677	670	674	677
6.69	729	708	686	688	686	688	683	683	676	669	674	671	673	671	668	669	670	676	669	678	677
6.7	732	712	689	683	687	688	682	682	678	670	674	672	675	671	673	669	672	673	672	678	678
6.71	732	712	692	685	685	687	684	679	681	673	676	671	671	671	676	670	673	672	674	679	680
6.72	732	714	690	686	688	686	686	677	683	675	677	674	671	669	671	671	674	674	674	678	681
6.73	736	716	689	688	688	686	685	679	682	677	679	677	673	668	670	668	676	674	677	676	681
6.74	737	713	691	689	687	688	690	678	681	679	679	680	675	669	670	670	676	675	678	677	680
6.75	737	718	691	689	688	690	691	677	680	678	677	681	678	670	674	672	676	675	679	680	684
6.76	738	716	693	692	688	690	691	683	677	681	674	683	679	670	675	675	676	674	679	680	683
6.77	737	716	696	692	689	692	689	683	681	685	679	683	679	674	674	679	679	678	683	683	686
6.78	741	716	700	692	693	695	689	685	683	685	683	684	675	675	675	678	679	681	684	683	690
6.79	743	718	701	691	696	695	690	685	682	686	685	686	679	678	676	677	680	683	684	684	691
6.8	744	723	698	691	697	695	692	686	683	683	684	686	679	681	680	678	680	683	682	689	692
6.81	741	722	700	694	697	697	693	685	687	685	685	682	678	680	681	679	678	682	683	688	693
6.82	738	722	701	698	699	701	693	685	692	686	686	685	681	680	684	681	683	683	684	689	693
6.83	739	723	700	698	700	701	695	685	694	688	687	686	686	682	684	686	685	681	687	689	692
6.84	743	724	701	699	699	698	698	689	694	690	686	684	686	684	679	690	684	684	691	690	695
6.85	745	722	699	700	703	697	702	693	691	690	688	690	686	685	681	690	684	686	690	692	694
6.86	744	722	700	702	706	701	700	696	692	691	690	693	689	686	686	686	687	687	691	691	695
6.87	745	720	703	702	706	706	701	697	693	691	691	692	689	686	686	686	686	689	694	691	692
6.88	743	723	701	701	706	706	703	697	694	690	693	690	687	687	686	685	690	691	692	695	696
6.89	750	729	701	699	706	701	704	700	699	693	694	692	689	688	686	689	696	693	695	696	695
6.9	750	730	703	699	704	704	703	700	699	696	695	693	692	687	688	690	696	695	699	698	692
6.91	750	727	705	703	701	710	703	699	698	694	695	693	690	685	690	691	691	694	698	694	693
6.92	749	727	704	702	703	711	703	701	697	698	699	694	692	689	690	691	692	694	699	693	695
6.93	749	731	704	699	707	710	703	701	700	694	698	695	694	688	692	691	694	695	696	696	696
6.94	750	732	708	702	708	707	705	697	701	693	699	694	695	689	694	690	697	697	696	697	701
6.95	753	728	704	704	708	706	706	701	700	692	702	694	695	690	692	695	697	697	696	698	699
6.96	750	729	707	706	705	705	704	701	697	695	701	694	689	693	693	696	693	698	695	697	700
6.97	748	732	709	708	704	707	704	702	698	699	700	696	689	694	694	695	691	697	696	696	699
6.98	751	732	705	709	707	707	707	699	700	701	698	693	690	693	696	694	692	696	695	698	700
6.99	753	732	707	708	710	702	708	702	700	702	695	693	694	694	699	692	695	699	696	697	698
7	758	734	710	706	712	703	706	702	697	702	699	695	696	696	696	695	699	698	698	696	699
7.01	760	737	710	708	711	705	707	704	697	701	700	698	701	697	696	698	695	698	697	696	700
7.02	759	740	710	707	709	706	705	708	704	702	700	699	701	699	697	699	693	696	699	698	701
7.03	763	743	710	711	709	706	705	706	706	705	701	700	699	698	698	699	694	699	703	703	704
7.04	766	742	710	709	709	709	712	705	705	706	701	703	699	696	696	697	695	701	698	702	703
7.05	772	739	712	710	708	711	713	705	706	702	702	702	700	700	697	698	698	702	701	700	702
7.06	770	741	714	711	708	711	713	702	704	702	703	700	701	702	700	701	698	703	704	703	704
7.07	772	744	717	714	708	713	713	704	708	706	706	700	704	697	700	703	702	705	703	705	702
7.08	780	746	720	719	710	715	712	708	709	706	705	704	704	700	697	701	706	703	705	705	706
7.09	783	751	723	721	711	714	714	706	712	706	705	704	702	697	698	699	702	705	703	707	710
7.1	789	755	725	720	715	715	716	709	711	712	708	705	700	698	697	698	700	704	708	708	717
7.11	797	763	728	719	719	720	719	709	713	714	710	708	702	699	702	700	703	704	710	711	717
7.12	807	764	734	725	722	722	719	714	713	711	710	706	704	699	707	702	698	703	713	714	717
7.13	824	772	739	731	724	722	719	720	717	713	710	706	707	701	708	703	700	705	713	717	719
7.14	848	783	741	733	727	722	721	719	720	715	714	706	708	703	707	707	707	708	713	717	721
7.15	893	799	744	736	732	728	725	720	722	721	715	711	710	708	707	707	713	712	717	715	725
7.16	979	822	752	739	735	737	732	725	723	723	716	717	713	711	709	708	714	716	716	722	734
7.17	1151	857	765	747	740	743	737	730	729	725	724	719	714	712	710	714	716	713	719	725	742
7.18	1546	923	782	762	748	749	742	734	737	727	728	723	716	715	714	715	720	720	724	730	745
7.19	2621	1049	804	773	756	755	747	744	743	732	730	725	720	717	715	714	720	723	726	736	753
7.2	5013	1317	832	790	766	761	755	752	747	736	732	727	725	721	717	717	724	727	733	742	764
7.21	6721	1992	885	811	780	772	765	759	754	741	738	734	730	728	721	721	725	734	736	748	779
7.22	4780	3691	983	846	797	785	779	772	763	752	748	740	733	728	726	726	732	739	744	757	802
7.23	2481	5896	1173	907	824	808	797	785	776	760	754	742	738	729	729	730	738	745	755	764	837
7.24	1523	5332	1589	1016	864	841	819	802	793	774	764	751	742	735	733	740	745	748	765	775	894
7.25	1161	3015	2626	1228	933	888	849	832	817	791	775	760	753	738	742	750	754	757	776	790	994
7.26	1003	1740	4718	1695	1062	967	912	874	850	811	787	768	757	747	748	754	761	771	788	812	1197
7.27	923	1237	6107	2786	1306	1117	1020	942	909	847	811	782	765	756	752	762	765	784	806	844	1602
7.28	888	1026	4534	4793	1833	1413	1214	1071	1012	902	845	796	776	762	763	770	773	798	831	901	2245
7.29	872	925	2495	5903	2957	2023	1600	1316	1202	989	892	811	783	770	769	775	786	816	863	979	2727
7.3	871	880	1548	4241	4693	3212	2343	1776	1538	1130	961	834	793	779	773	784	803	837	906	1061	2582
7.31	873	861	1163	2417	5339	4681	3517	2564	2095	1331	1050	867	809	788	781	794	818	859	949	1116	2009
7.32	891	857	993	1539	3922	4807	4468	3536	2830	1576	1156	901	823	795	787	805	832	879	976	1107	1499
7.33	921	863	910	1165	2365	3467	4050	3909	3314	1785	1232	928	837	801	792	813	845	892	977	1059	1201
7.34	985	887	876	1005	1557	2181	2809	3205	3029	1817	1254	938	845	807	802	821	851	902	969	1013	1062
7.35	1116	931	879	936	1196	1492	1857	2195	2256	1631	1210	944	853	816	813	831	859	913	969	1000	1032
7.36	1349	1022	906	916	1043	1190	1379	1579	1649	1400	1152	958	864	831	827	845	879	939	1001	1040	1089
7.37	1753	1213	976	954	1006	1087	1192	1315	1375	1292	1157	992	895	854	847	864	921	1006	1092	1181	1280
7.38	2676	1581	1137	1066	1061	1117	1194	1307	1371	1383	1289	1082	948	891	876	907	1009	1156	1311	1510	1739
7.39	5089	2370	1495	1316	1256	1305	1401	1562	1669	1762	1645	1288	1054	949	927	977	1184	1484	1800	2261	2810
7.4	9656	4394	2392	1951	1774	1825	1991	2302	2487	2676	2417	1682	1236	1050	1004	1099	1530	2174	2863	3935	4871
7.41	11727	8035	4381	3538	3079	3052	3244	3825	4109	4388	3779	2320	1522	1212	1135	1290	2143	3501	4886	6726	7021
7.42	7567	10079	6271	5558	4986	4834	4864	5556	5923	6408	5416	3097	1902	1464	1344	1554	2974	5456	7397	8741	7206
7.43	3485	8266	5612	5431	5318	5247	5213	5788	6040	6873	6116	3624	2354	1842	1680	1910	3579	6840	8276	7816	6111
7.44	1903	4818	5013	3897	3880	3961	4098	4496	4708	5551	5424	3810	2931	2440	2213	2413	3638	6270	6747	6016	5362
7.45	1330	2461	6233	3707	2923	2956	3172	3513	3745	4341	4416	4123	3775	3343	3052	3262	3653	4853	5300	5892	4934
7.46	1082	1531	6511	5104	3112	2853	3013	3452	3758	4389	4343	4830	4922	4545	4228	4565	4329	4440	5454	6814	4484
7.47	964	1159	4129	6375	4468	3682	3476	3796	4215	5309	5044	5715	6055	5827	5584	6098	5631	5374	6527	6036	4084
7.48	911	993	2188	4918	5991	5231	4512	4197	4372	5903	5936	6347	6710	6695	6669	7155	6927	6769	6146	4076	3278
7.49	893	918	1413	2698	5327	5733	5367	4671	4324	5064	6141	6508	6777	6956	7087	7298	7458	6706	4375	2699	2245
7.5	887	885	1114	1611	3219	4154	4580	4387	4015	3933	5214	6272	6556	6807	7006	6964	7276	5196	2863	1948	1536
7.51	884	876	984	1197	1883	2460	2946	3129	3106	2981	4000	5744	6199	6548	6731	6721	6388	3636	2013	1507	1190
7.52	891	877	924	1033	1331	1588	1857	2032	2146	2224	2951	4762	5558	6105	6329	6210	4882	2512	1539	1239	1032
7.53	897	885	897	948	1088	1204	1343	1437	1533	1681	2154	3479	4396	5056	5373	4838	3262	1824	1265	1074	955
7.54	877	862	857	891	950	1013	1087	1137	1192	1312	1602	2379	3069	3634	3852	3187	2140	1393	1075	964	901
7.55	852	834	820	836	869	901	939	967	1003	1080	1250	1687	2091	2464	2593	2082	1502	1132	957	904	865
7.56	839	817	802	808	828	842	866	881	900	954	1049	1284	1522	1739	1810	1486	1172	988	904	886	845
7.57	835	811	793	793	805	817	827	835	845	881	942	1073	1206	1329	1366	1172	1003	920	883	883	819
7.58	843	808	785	785	798	802	808	814	817	841	879	954	1030	1100	1120	1004	918	892	880	863	802
7.59	856	815	782	782	788	793	798	800	803	820	845	886	933	969	982	912	872	880	870	833	790
7.6	877	820	782	776	780	783	788	789	793	808	822	846	872	896	903	860	843	855	841	809	785
7.61	903	831	783	773	778	779	782	781	782	795	805	820	835	850	852	831	822	830	817	795	780
7.62	920	846	788	777	780	779	773	776	779	786	792	803	812	822	823	812	805	810	800	786	779
7.63	924	868	788	780	779	777	772	773	775	779	783	787	798	801	809	795	789	796	791	784	779
7.64	917	891	798	785	779	776	776	774	772	777	778	779	788	787	795	784	783	787	789	786	787
7.65	902	897	817	794	784	782	773	770	773	776	774	776	782	782	783	778	777	786	789	786	793
7.66	885	894	843	806	790	787	775	770	779	775	773	774	774	778	777	772	771	783	784	788	805
7.67	867	878	864	827	799	793	784	774	783	779	777	776	766	772	771	771	771	781	786	794	824
7.68	859	859	872	851	814	805	796	786	789	780	781	774	767	771	769	767	771	780	789	802	842
7.69	855	843	867	866	838	824	812	800	800	791	786	777	773	768	769	769	777	788	797	821	853
7.7	851	834	849	866	859	849	834	822	818	807	795	784	781	770	763	775	784	800	810	842	852
7.71	852	830	828	851	864	861	854	845	835	823	809	798	788	781	773	783	797	813	826	854	841
7.72	852	827	815	831	854	858	858	853	847	834	825	812	797	789	786	795	809	827	839	853	829
7.73	856	823	806	816	839	845	852	849	849	844	835	827	810	800	801	810	823	841	847	846	818
7.74	857	822	797	807	825	830	839	839	840	848	842	835	823	810	810	821	831	843	845	835	808
7.75	860	826	798	800	808	816	825	827	827	838	835	835	828	817	817	823	833	837	835	823	799
7.76	863	831	797	791	800	801	810	813	813	825	827	831	826	820	820	820	826	824	827	814	796
7.77	865	829	796	785	793	794	800	801	801	811	816	821	823	820	822	819	819	815	816	809	798
7.78	867	830	796	785	789	791	794	791	793	800	806	811	811	811	815	814	806	811	812	807	793
7.79	871	833	799	785	787	787	787	782	789	789	796	800	801	804	808	804	798	806	812	803	790
7.8	873	834	800	789	784	785	783	778	784	785	788	792	795	794	798	793	789	801	805	793	790
7.81	868	841	804	793	787	785	784	778	784	781	783	785	786	787	788	784	785	797	794	787	790
7.82	867	845	806	798	791	786	788	780	781	783	782	778	779	779	782	780	782	790	784	785	792
7.83	866	849	811	802	795	789	790	787	782	785	781	775	779	776	780	774	782	781	782	783	795
7.84	867	849	814	806	799	791	792	795	788	786	782	779	778	773	778	773	779	780	779	788	798
7.85	865	845	816	808	800	795	793	793	790	785	788	779	780	774	773	776	775	780	780	791	800
7.86	863	841	819	811	802	802	797	795	790	786	790	779	778	774	775	775	772	781	779	788	802
7.87	862	837	819	810	804	805	802	800	797	789	789	782	781	774	779	777	775	781	783	793	803
7.88	859	839	821	810	807	807	800	801	800	790	788	784	784	778	779	779	780	784	787	798	804
7.89	856	835	822	814	810	810	802	803	800	791	793	788	788	781	782	782	783	788	791	798	806
7.9	857	831	821	815	813	814	806	805	802	794	797	791	792	782	783	781	787	789	793	799	809
7.91	859	831	815	812	813	812	808	808	804	796	802	792	791	785	786	789	789	791	796	797	810
7.92	860	829	812	813	812	813	811	808	803	795	801	791	788	784	789	789	790	794	798	799	809
7.93	858	828	807	812	813	812	811	807	803	801	803	794	791	786	792	789	792	797	800	802	808
7.94	859	829	804	806	812	810	811	809	805	801	803	794	791	786	793	793	797	798	804	805	808
7.95	868	834	804	806	812	805	810	806	809	802	803	795	791	785	792	794	799	800	804	810	805
7.96	886	839	802	802	806	805	810	805	809	803	802	795	795	789	793	794	800	800	804	807	803
7.97	921	842	804	801	805	804	805	804	810	804	803	796	797	792	794	791	801	800	803	803	798
7.98	1004	850	804	801	801	803	805	804	805	801	805	797	796	790	793	791	801	802	800	801	797
7.99	1210	869	806	797	796	801	804	803	799	802	803	797	796	790	792	789	797	801	799	800	797
8	1665	909	809	797	798	804	802	798	801	800	800	796	795	791	791	788	793	797	798	800	801
8.01	2113	1010	816	802	802	802	806	798	803	799	797	793	792	794	791	788	793	795	800	798	802
8.02	1884	1255	828	808	803	803	804	800	801	799	796	793	792	790	791	788	795	794	795	797	805
8.03	1329	1758	851	810	805	803	802	798	798	798	796	793	790	789	788	788	790	793	795	794	809
8.04	1075	2117	894	822	809	802	800	798	794	797	793	790	786	785	787	785	782	791	792	794	815
8.05	978	1722	983	843	811	804	800	798	795	797	793	785	783	780	782	783	780	790	793	793	824
8.06	939	1250	1188	881	822	811	806	801	796	795	790	786	782	776	778	779	780	788	792	793	850
8.07	916	1034	1634	956	840	823	815	808	801	794	791	787	780	776	779	779	779	788	788	794	886
8.08	905	950	2097	1117	878	845	827	818	810	797	789	787	777	776	777	777	778	789	786	796	947
8.09	894	917	1899	1463	944	885	852	837	824	801	793	786	777	773	775	776	780	790	789	802	1031
8.1	887	895	1376	1936	1078	959	896	870	846	816	804	786	777	773	774	777	780	790	796	813	1110
8.11	880	881	1088	1964	1356	1104	987	924	883	836	819	792	781	771	776	780	783	792	802	822	1132
8.12	876	871	962	1502	1768	1370	1145	1015	956	868	833	799	786	772	777	775	785	797	806	835	1093
8.13	880	864	911	1153	1928	1732	1404	1174	1080	916	859	808	791	777	775	777	789	799	814	845	1029
8.14	892	864	889	997	1635	1850	1678	1397	1242	977	894	818	796	780	778	783	792	802	819	844	981
8.15	928	871	876	931	1270	1601	1718	1573	1400	1038	920	828	796	779	780	785	793	806	821	846	946
8.16	995	884	867	898	1064	1277	1476	1537	1440	1074	931	832	799	781	780	785	798	806	822	843	927
8.17	1142	916	864	882	970	1080	1212	1318	1318	1060	913	825	801	782	777	786	798	805	823	842	920
8.18	1509	988	875	877	929	984	1055	1125	1147	998	889	819	800	782	776	789	795	807	824	845	915
8.19	2290	1153	901	885	911	939	976	1011	1028	938	867	813	798	784	782	795	799	811	833	852	924
8.2	3112	1551	963	907	912	926	943	960	967	906	857	819	804	787	787	799	806	815	839	858	950
8.21	2819	2415	1109	968	934	937	943	946	944	894	859	828	808	792	792	802	814	828	852	869	999
8.22	1851	3226	1461	1127	1001	982	970	960	948	898	868	838	818	801	802	810	827	842	864	881	1093
8.23	1280	2732	2053	1512	1185	1108	1059	1012	985	917	882	846	829	809	816	820	839	856	876	905	1257
8.24	1072	1737	2368	2012	1582	1415	1281	1164	1088	962	909	863	842	821	825	829	850	869	898	957	1449
8.25	1001	1231	2412	2072	1980	1837	1646	1442	1305	1058	968	888	854	830	832	836	864	893	946	1056	1591
8.26	980	1035	2368	1935	1874	1901	1842	1675	1536	1203	1059	926	868	841	838	847	888	949	1057	1233	1764
8.27	997	958	1800	2146	1669	1675	1716	1686	1628	1370	1195	988	892	849	845	861	939	1074	1276	1582	2157
8.28	1029	934	1276	2131	1790	1632	1643	1698	1729	1631	1424	1100	936	865	856	891	1046	1328	1711	2282	2780
8.29	1061	942	1036	1591	2054	1867	1821	1947	2042	2137	1839	1296	1013	898	877	940	1242	1812	2498	3390	3165
8.3	1092	977	943	1177	1902	2064	2115	2365	2508	2870	2449	1580	1129	956	922	1014	1549	2586	3555	4387	2924
8.31	1139	1029	912	1001	1446	1815	2143	2633	2843	3492	3055	1884	1285	1051	997	1117	1894	3406	4357	4501	2266
8.32	1197	1086	920	939	1143	1398	1780	2395	2703	3535	3280	2109	1471	1194	1117	1254	2118	3818	4339	3677	1637
8.33	1273	1162	967	935	1021	1151	1399	1867	2188	3011	3020	2249	1713	1415	1309	1464	2212	3583	3567	2537	1293
8.34	1418	1298	1056	981	1003	1064	1191	1450	1679	2311	2569	2375	2058	1762	1625	1809	2273	2939	2547	1718	1172
8.35	1783	1577	1231	1099	1066	1091	1141	1254	1385	1802	2211	2580	2531	2255	2096	2360	2459	2295	1787	1303	1184
8.36	2197	2086	1593	1382	1270	1259	1253	1252	1302	1532	2006	2808	3041	2848	2699	3053	2847	1931	1373	1126	1285
8.37	1943	2354	2152	1909	1693	1618	1528	1409	1363	1392	1848	2871	3332	3306	3256	3593	3151	1761	1176	1065	1418
8.38	1372	1858	2288	2230	2046	1927	1777	1575	1458	1311	1663	2610	3176	3357	3436	3563	2941	1600	1088	1072	1490
8.39	1062	1321	1828	1917	1888	1810	1706	1532	1422	1233	1454	2134	2650	2962	3129	2941	2307	1409	1055	1099	1430
8.4	935	1070	1445	1531	1538	1515	1460	1355	1294	1154	1270	1680	2060	2373	2536	2193	1716	1244	1049	1111	1328
8.41	875	955	1225	1344	1341	1321	1294	1223	1191	1099	1150	1371	1605	1837	1949	1644	1356	1143	1061	1114	1243
8.42	843	888	1083	1229	1257	1237	1216	1168	1145	1079	1089	1195	1324	1467	1534	1333	1189	1098	1075	1123	1165
8.43	829	849	986	1126	1209	1208	1194	1157	1141	1081	1076	1116	1179	1255	1284	1186	1124	1089	1092	1128	1094
8.44	819	822	915	1031	1154	1171	1178	1155	1143	1097	1085	1090	1115	1146	1156	1129	1109	1095	1109	1117	1018
8.45	811	808	863	954	1078	1119	1145	1142	1141	1115	1098	1091	1094	1103	1109	1117	1116	1102	1110	1085	955
8.46	809	802	827	898	1000	1048	1092	1110	1117	1117	1110	1099	1091	1097	1101	1118	1124	1107	1091	1032	898
8.47	808	799	802	851	935	983	1025	1053	1067	1088	1102	1104	1097	1101	1106	1116	1121	1094	1053	971	852
8.48	808	793	787	817	884	923	962	987	1005	1042	1072	1096	1095	1104	1111	1107	1098	1061	1003	919	818
8.49	805	792	778	795	845	872	909	930	944	985	1027	1062	1079	1093	1103	1085	1059	1013	951	876	791
8.5	802	788	772	783	817	836	862	881	893	929	973	1021	1050	1071	1082	1051	1006	959	903	837	774
8.51	804	788	767	779	798	810	825	840	851	883	922	973	1006	1039	1049	1004	952	904	861	808	767
8.52	804	786	761	772	783	793	801	808	818	846	877	922	962	997	1008	951	900	858	824	786	759
8.53	805	785	760	765	772	778	782	789	797	817	841	878	914	951	963	903	858	826	800	771	754
8.54	805	782	764	761	766	769	773	771	781	790	813	846	873	907	918	865	826	801	781	764	754
8.55	802	783	763	756	763	766	765	761	772	776	791	819	841	869	878	830	803	782	768	754	751
8.56	803	782	761	757	762	762	763	760	765	767	777	796	816	835	847	806	783	770	759	748	748
8.57	809	786	760	758	761	760	761	756	760	761	767	777	796	810	820	786	770	758	753	748	750
8.58	805	784	758	755	759	758	757	751	754	755	762	765	777	789	797	772	761	752	749	746	749
8.59	805	789	757	756	759	757	757	751	754	753	758	756	764	777	781	762	754	748	746	744	745
8.6	806	787	759	757	759	757	755	751	749	747	752	750	761	765	767	753	753	743	745	742	744
8.61	808	789	758	761	757	754	755	753	748	744	747	746	753	758	757	749	749	740	743	742	742
8.62	811	790	757	760	756	754	754	752	748	742	744	747	748	753	754	745	746	741	741	743	741
8.63	809	792	761	756	754	752	754	746	746	741	743	746	747	750	751	743	745	740	739	741	744
8.64	810	795	761	757	753	754	755	744	745	740	744	743	745	748	747	745	744	739	739	742	745
8.65	814	793	761	756	754	755	753	744	744	740	744	743	744	746	742	744	741	737	739	740	744
8.66	810	793	761	755	755	754	750	742	749	744	741	742	744	744	743	739	740	738	739	743	742
8.67	811	792	762	752	758	753	748	744	751	743	740	743	743	744	744	740	738	738	739	743	744
8.68	812	793	761	752	755	754	747	743	749	740	739	739	740	743	744	740	738	737	737	740	746
8.69	812	797	765	756	752	753	750	745	748	741	739	739	737	741	741	741	737	734	740	738	747
8.7	814	796	767	758	750	752	752	743	747	740	739	740	737	738	736	741	736	732	738	739	746
8.71	816	795	765	756	753	753	754	744	743	740	740	740	736	737	737	737	737	736	739	740	744
8.72	817	795	765	757	755	756	755	744	746	740	743	739	736	737	735	738	736	738	740	740	746
8.73	815	795	767	758	759	755	756	745	744	746	742	739	737	735	734	740	735	736	738	739	747
8.74	816	796	770	760	760	756	755	746	741	742	741	740	735	733	736	739	737	740	739	738	752
8.75	814	800	771	761	759	755	755	749	742	741	741	743	738	733	737	739	739	740	741	740	747
8.76	815	798	771	762	759	757	754	750	742	742	741	741	739	738	737	741	740	737	742	740	748
8.77	818	797	769	757	760	759	752	748	747	739	741	740	738	740	737	741	739	738	743	742	751
8.78	830	800	768	755	759	765	754	747	748	741	740	745	738	740	740	738	740	741	743	743	749
8.79	857	801	769	758	761	763	755	747	750	741	744	746	738	736	737	738	738	740	741	742	748
8.8	901	808	773	762	763	762	757	747	750	742	745	745	739	737	735	736	739	739	742	743	749
8.81	913	826	776	765	761	758	755	749	746	742	744	747	739	738	735	740	741	739	742	741	750
8.82	871	851	775	765	763	760	758	750	746	742	743	747	740	736	738	742	741	739	740	740	746
8.83	835	885	780	767	765	764	760	752	746	743	742	743	740	735	738	741	741	739	738	742	749
8.84	825	881	786	772	766	762	758	747	746	742	744	742	741	738	736	741	741	739	739	743	753
8.85	822	841	797	777	766	764	758	745	746	742	742	745	742	737	739	741	738	741	741	746	754
8.86	821	822	821	785	768	763	759	748	743	742	743	742	743	737	739	741	739	739	743	745	755
8.87	820	816	847	795	775	764	762	751	748	743	743	743	743	738	742	738	741	737	744	743	763
8.88	820	816	835	817	776	768	764	754	752	744	743	743	742	741	741	740	741	737	742	746	772
8.89	819	818	808	839	785	773	766	756	752	745	744	742	746	743	739	739	738	743	744	747	776
8.9	819	818	793	831	802	786	775	760	755	746	743	745	746	741	738	741	740	745	744	749	773
8.91	820	816	789	803	815	803	782	768	758	747	746	745	745	743	740	744	741	743	745	751	767
8.92	825	814	789	790	808	810	796	777	764	750	748	745	744	742	741	745	742	744	750	752	761
8.93	828	811	789	788	789	798	799	782	772	756	747	748	746	740	741	742	741	745	750	753	759
8.94	834	812	789	786	780	789	790	782	773	758	751	747	747	740	742	744	745	745	748	753	759
8.95	836	811	792	789	783	780	780	774	770	758	751	744	744	743	740	746	741	748	749	753	761
8.96	836	818	795	791	783	773	774	766	764	756	751	746	748	744	743	747	744	747	751	753	764
8.97	838	825	795	792	783	777	771	762	760	753	752	749	746	744	747	748	746	745	755	753	764
8.98	847	828	790	794	786	778	773	761	760	754	751	751	747	745	750	751	747	745	757	757	770
8.99	861	820	791	792	791	779	773	764	761	754	750	753	750	746	749	752	749	747	757	759	773
9	886	817	793	792	790	784	777	764	766	755	751	754	752	748	747	749	749	750	757	762	774
9.01	929	822	799	790	791	785	782	767	765	757	754	752	750	749	747	748	751	753	755	762	777
9.02	993	831	806	791	795	784	782	768	768	759	761	752	752	748	749	752	755	756	759	765	780
9.03	1083	850	810	795	795	786	786	771	772	763	763	756	756	751	751	755	758	758	763	768	778
9.04	1159	880	807	802	796	789	788	772	773	765	764	759	761	754	755	757	761	761	768	771	783
9.05	1170	922	806	808	800	789	787	775	776	767	767	759	760	755	757	760	762	764	770	775	787
9.06	1092	983	809	803	810	795	791	776	778	768	770	762	762	758	758	766	764	766	770	776	784
9.07	998	1060	822	805	811	806	794	784	780	770	768	764	766	761	761	769	762	765	770	782	782
9.08	946	1126	841	805	807	809	798	792	781	775	771	765	769	762	761	768	763	769	774	789	786
9.09	939	1141	879	815	804	806	803	799	791	781	775	769	768	765	762	766	767	767	780	787	790
9.1	966	1092	930	833	805	806	802	798	791	786	780	774	769	767	762	767	769	772	786	785	800
9.11	1038	1020	1005	862	816	806	801	792	793	790	783	777	775	768	767	770	776	781	783	785	818
9.12	1111	988	1109	906	828	815	805	793	792	787	786	785	778	772	769	775	783	783	784	787	844
9.13	1114	1019	1202	979	857	830	816	801	798	786	786	789	779	775	774	780	784	786	784	795	887
9.14	1101	1049	1263	1068	904	858	835	813	800	785	787	787	782	780	779	782	786	781	788	811	947
9.15	1125	1008	1277	1171	966	902	868	829	813	793	789	787	785	785	782	784	786	782	795	834	1023
9.16	1152	969	1228	1264	1060	965	917	862	838	803	797	790	786	785	782	783	786	788	809	867	1098
9.17	1135	973	1108	1312	1178	1069	990	911	874	821	806	794	790	784	783	785	793	797	836	915	1142
9.18	1083	1003	986	1243	1279	1198	1095	985	929	852	822	806	798	787	790	794	804	817	871	982	1128
9.19	1034	1043	926	1104	1291	1272	1201	1070	1011	897	849	824	812	795	794	806	826	848	922	1036	1074
9.2	1012	1079	908	991	1225	1276	1254	1134	1087	949	892	852	828	810	806	827	860	893	989	1075	1001
9.21	1006	1076	921	930	1126	1215	1245	1169	1144	1008	948	886	856	835	828	863	908	954	1041	1089	937
9.22	999	1043	953	905	1027	1115	1188	1163	1160	1068	1016	932	893	866	858	907	968	1022	1077	1070	901
9.23	987	1006	1013	907	956	1019	1097	1107	1139	1098	1078	994	934	905	896	965	1040	1073	1084	1013	884
9.24	978	985	1096	927	920	952	1007	1032	1069	1081	1094	1056	990	957	947	1031	1098	1091	1058	958	886
9.25	975	975	1227	964	907	920	949	966	1001	1035	1069	1079	1042	1012	1006	1087	1105	1066	1004	913	907
9.26	977	969	1438	1022	918	910	920	924	947	978	1021	1063	1063	1053	1051	1104	1069	1021	949	891	944
9.27	987	964	1641	1114	945	917	915	904	914	931	966	1023	1042	1075	1078	1079	1019	966	914	886	987
9.28	1002	963	1477	1248	991	944	926	902	901	900	927	971	1009	1050	1076	1025	965	927	897	902	1039
9.29	1026	962	1173	1473	1057	987	954	921	911	888	904	930	971	1006	1032	977	920	893	894	932	1084
9.3	1053	965	1026	1731	1158	1059	1010	963	942	898	896	908	938	969	990	935	893	880	905	984	1101
9.31	1085	975	989	1647	1322	1178	1097	1028	994	928	911	904	916	942	955	912	887	883	939	1067	1083
9.32	1121	990	976	1279	1541	1353	1236	1137	1086	985	952	917	911	923	932	908	897	909	993	1206	1052
9.33	1171	1007	967	1055	1654	1550	1424	1314	1248	1078	1025	958	929	925	924	914	926	956	1092	1407	1007
9.34	1219	1030	967	1002	1497	1617	1598	1550	1473	1231	1144	1040	975	947	930	947	972	1030	1260	1646	980
9.35	1262	1067	970	985	1167	1423	1557	1747	1686	1407	1323	1168	1066	1004	964	1008	1049	1143	1506	1676	972
9.36	1313	1110	975	978	1039	1128	1309	1727	1726	1570	1500	1298	1190	1108	1042	1118	1181	1293	1702	1394	971
9.37	1386	1166	992	982	1007	1037	1092	1317	1463	1597	1602	1351	1277	1234	1165	1267	1316	1367	1714	1099	970
9.38	1490	1225	1013	990	996	1007	1035	1097	1143	1258	1316	1317	1311	1319	1271	1351	1359	1304	1353	1010	974
9.39	1613	1281	1041	1005	998	1002	1014	1029	1046	1105	1149	1198	1268	1371	1350	1375	1295	1177	1097	984	981
9.4	1725	1358	1083	1033	1014	1013	1016	1013	1017	1040	1073	1111	1181	1338	1406	1289	1165	1083	1027	979	996
9.41	1802	1467	1139	1067	1038	1033	1034	1020	1015	1022	1042	1070	1109	1237	1340	1181	1084	1034	1004	981	1017
9.42	1818	1591	1195	1103	1062	1050	1047	1027	1020	1010	1021	1042	1067	1139	1206	1100	1040	1009	993	988	1036
9.43	1778	1679	1229	1124	1065	1050	1043	1020	1013	1000	1004	1013	1033	1071	1102	1041	1011	992	991	995	1068
9.44	1740	1721	1268	1145	1068	1051	1037	1015	1003	990	992	997	1007	1032	1043	1012	993	983	992	1008	1108
9.45	1668	1723	1344	1186	1092	1067	1047	1019	1008	989	989	986	991	1007	1017	999	989	987	998	1029	1158
9.46	1524	1690	1446	1245	1129	1094	1064	1036	1022	996	992	985	984	996	1004	994	992	992	1011	1058	1213
9.47	1358	1659	1566	1320	1175	1131	1093	1061	1043	1010	1005	988	986	991	998	998	1004	1005	1032	1100	1282
9.48	1215	1629	1674	1419	1235	1181	1133	1094	1071	1027	1022	1001	995	995	1000	1010	1017	1026	1066	1149	1357
9.49	1104	1570	1729	1531	1313	1248	1190	1140	1112	1057	1042	1019	1006	999	1005	1020	1037	1059	1114	1207	1446
9.5	1030	1444	1712	1642	1405	1326	1261	1202	1167	1102	1073	1044	1026	1015	1015	1035	1066	1100	1171	1272	1532
9.51	988	1286	1651	1706	1508	1416	1349	1274	1236	1160	1118	1081	1053	1034	1026	1065	1109	1149	1228	1353	1593
9.52	965	1150	1591	1711	1617	1524	1451	1361	1317	1227	1178	1125	1092	1064	1053	1108	1164	1207	1296	1435	1614
9.53	951	1053	1554	1667	1695	1617	1549	1461	1406	1308	1248	1187	1145	1105	1092	1160	1227	1272	1366	1517	1602
9.54	944	994	1513	1613	1713	1680	1633	1561	1496	1395	1332	1258	1201	1152	1138	1226	1295	1347	1443	1576	1564
9.55	944	963	1424	1566	1675	1694	1676	1627	1577	1483	1408	1328	1272	1214	1194	1296	1365	1414	1511	1602	1523
9.56	950	944	1277	1535	1615	1654	1672	1651	1622	1550	1489	1405	1343	1279	1263	1367	1428	1481	1558	1579	1479
9.57	963	934	1133	1479	1570	1599	1634	1633	1624	1585	1548	1476	1405	1347	1328	1425	1490	1531	1575	1539	1426
9.58	978	933	1037	1363	1532	1558	1587	1590	1589	1584	1578	1528	1468	1412	1391	1472	1531	1548	1556	1497	1355
9.59	1005	937	978	1214	1477	1520	1543	1538	1546	1551	1573	1552	1513	1466	1445	1510	1548	1542	1525	1459	1261
9.6	1039	944	948	1088	1386	1470	1505	1495	1504	1514	1541	1553	1530	1504	1489	1526	1532	1510	1487	1424	1149
9.61	1070	959	930	1010	1265	1376	1444	1444	1458	1469	1502	1526	1527	1516	1513	1516	1500	1471	1449	1373	1055
9.62	1081	983	920	967	1146	1258	1347	1373	1400	1419	1455	1487	1504	1510	1512	1492	1462	1437	1410	1292	990
9.63	1061	1017	917	942	1049	1145	1233	1281	1325	1367	1406	1447	1468	1487	1492	1457	1426	1401	1356	1187	953
9.64	1029	1062	924	928	987	1055	1129	1180	1228	1293	1351	1397	1427	1453	1462	1420	1388	1356	1275	1086	935
9.65	1009	1106	932	922	956	998	1048	1092	1131	1213	1285	1345	1380	1419	1428	1377	1346	1294	1179	1016	923
9.66	1005	1132	946	924	936	964	990	1018	1052	1130	1207	1280	1329	1373	1387	1334	1283	1209	1092	972	916
9.67	1012	1121	972	932	926	944	957	975	996	1052	1127	1212	1267	1325	1346	1272	1200	1120	1024	946	914
9.68	1033	1075	1003	947	928	935	942	949	962	1000	1060	1142	1206	1268	1292	1207	1118	1046	979	926	923
9.69	1043	1028	1041	968	934	932	933	932	942	963	1009	1073	1143	1203	1233	1140	1046	990	951	921	936
9.7	1043	1007	1081	995	944	936	934	926	929	940	974	1017	1082	1141	1171	1073	998	955	933	921	956
9.71	1047	1000	1109	1036	960	946	940	927	924	931	947	983	1031	1079	1110	1018	963	932	924	924	984
9.72	1069	1001	1111	1075	989	963	951	936	929	929	934	958	992	1030	1051	981	941	923	922	934	1021
9.73	1112	1009	1081	1110	1023	990	972	950	943	930	929	944	968	993	1008	956	929	916	926	949	1055
9.74	1163	1025	1039	1125	1067	1022	1002	971	961	938	932	938	950	968	976	945	923	920	938	974	1075
9.75	1172	1038	1010	1114	1104	1062	1038	999	988	951	942	939	942	955	959	933	927	931	958	1005	1071
9.76	1115	1043	997	1074	1121	1097	1072	1035	1020	977	959	952	945	945	947	934	935	945	980	1036	1050
9.77	1051	1064	997	1034	1115	1114	1101	1071	1054	1007	989	968	954	948	946	949	952	970	1013	1061	1027
9.78	1017	1108	1002	1008	1084	1109	1111	1094	1080	1036	1016	991	971	961	956	966	977	997	1042	1075	1008
9.79	1002	1164	1013	1000	1047	1085	1103	1099	1092	1062	1045	1016	994	981	971	988	1011	1030	1060	1071	1000
9.8	999	1206	1026	997	1019	1051	1078	1086	1088	1074	1066	1041	1017	1001	992	1015	1047	1059	1071	1051	996
9.81	1002	1176	1035	1010	1005	1027	1043	1060	1069	1075	1073	1061	1041	1026	1017	1047	1074	1080	1069	1026	1001
9.82	1008	1106	1037	1020	1001	1011	1018	1029	1041	1056	1068	1071	1062	1050	1046	1070	1089	1081	1050	1003	1006
9.83	1015	1049	1046	1031	1010	1010	1008	1014	1020	1029	1050	1072	1069	1065	1061	1083	1081	1060	1022	990	1015
9.84	1017	1025	1072	1041	1020	1015	1007	1009	1005	1008	1028	1057	1060	1068	1071	1077	1056	1031	1002	991	1019
9.85	1016	1016	1113	1044	1030	1023	1015	1012	1000	998	1012	1032	1046	1066	1067	1059	1025	1007	994	999	1025
9.86	1008	1011	1159	1055	1040	1036	1026	1021	1009	998	1003	1015	1027	1050	1053	1034	1006	993	994	1012	1038
9.87	990	1010	1197	1080	1052	1048	1039	1035	1020	1003	998	1008	1013	1030	1038	1012	997	991	1002	1024	1057
9.88	979	1006	1186	1113	1064	1056	1049	1047	1035	1017	1004	1008	1008	1014	1024	1002	996	999	1013	1032	1082
9.89	969	997	1127	1153	1081	1067	1061	1055	1050	1031	1023	1013	1011	1010	1011	1001	1006	1013	1028	1038	1113
9.9	966	985	1078	1190	1102	1084	1075	1063	1058	1046	1046	1025	1018	1015	1009	1008	1021	1027	1043	1051	1145
9.91	962	976	1050	1193	1130	1107	1090	1073	1063	1058	1059	1044	1028	1020	1015	1023	1036	1041	1049	1065	1167
9.92	964	963	1033	1162	1162	1132	1111	1089	1076	1066	1068	1060	1044	1034	1027	1039	1052	1056	1054	1083	1165
9.93	965	958	1021	1113	1187	1160	1137	1106	1099	1078	1078	1072	1060	1052	1043	1054	1065	1065	1064	1109	1146
9.94	969	956	1007	1077	1186	1190	1165	1128	1123	1090	1088	1082	1072	1064	1060	1065	1073	1070	1084	1137	1116
9.95	980	959	995	1047	1160	1197	1185	1156	1145	1112	1104	1091	1080	1076	1073	1077	1084	1084	1106	1160	1080
9.96	987	966	980	1026	1123	1176	1180	1174	1161	1134	1121	1105	1093	1086	1087	1092	1102	1102	1128	1172	1052
9.97	987	967	969	1006	1087	1137	1160	1172	1169	1147	1137	1117	1109	1100	1096	1107	1117	1122	1153	1157	1028
9.98	994	971	965	991	1054	1099	1129	1153	1158	1152	1146	1131	1122	1111	1106	1121	1136	1143	1165	1127	1004
9.99	1009	975	960	977	1032	1066	1094	1123	1136	1146	1149	1141	1132	1122	1121	1135	1151	1158	1158	1093	989
10	1021	988	963	972	1011	1039	1065	1090	1107	1125	1138	1136	1140	1130	1133	1143	1159	1158	1132	1061	979
10.01	1035	998	968	967	996	1014	1037	1066	1074	1099	1121	1128	1138	1135	1139	1142	1152	1145	1099	1036	977
10.02	1056	1010	974	968	990	999	1020	1042	1049	1072	1094	1112	1129	1130	1138	1134	1130	1116	1072	1017	980
10.03	1092	1028	984	973	983	991	1003	1022	1025	1049	1070	1093	1112	1117	1129	1113	1103	1081	1045	1003	984
10.04	1153	1057	993	981	982	986	996	1010	1012	1026	1050	1070	1090	1099	1116	1089	1069	1053	1025	998	993
10.05	1273	1097	1007	988	990	987	992	1002	1005	1017	1032	1051	1070	1082	1095	1065	1040	1031	1011	997	1005
10.06	1512	1178	1032	1005	992	991	993	1003	1004	1014	1024	1038	1052	1065	1072	1041	1021	1018	1007	1000	1028
10.07	2036	1336	1072	1029	1003	999	1001	1008	1008	1018	1022	1030	1037	1047	1053	1024	1006	1006	1011	1018	1064
10.08	3330	1648	1140	1065	1023	1018	1019	1021	1025	1031	1029	1035	1032	1037	1036	1012	1000	1010	1021	1045	1121
10.09	6012	2358	1268	1124	1056	1046	1046	1051	1054	1058	1056	1057	1046	1036	1031	1010	1003	1018	1045	1092	1224
10.1	8268	4092	1526	1236	1115	1090	1089	1099	1107	1111	1110	1103	1075	1049	1034	1017	1020	1040	1086	1168	1407
10.11	6633	7274	2074	1453	1223	1175	1168	1189	1206	1217	1213	1202	1143	1079	1046	1042	1055	1086	1164	1316	1775
10.12	3709	8753	3364	1915	1427	1338	1325	1370	1391	1416	1421	1402	1288	1137	1077	1093	1124	1172	1313	1612	2526
10.13	2280	6089	6128	2995	1844	1664	1630	1720	1762	1816	1821	1790	1510	1216	1117	1185	1260	1345	1606	2212	3919
10.14	1837	3354	8848	5353	2795	2351	2232	2400	2471	2580	2598	2423	1803	1280	1144	1335	1538	1687	2184	3399	5848
10.15	1846	2133	7511	8196	4811	3784	3368	3544	3609	3809	3829	3154	2013	1287	1138	1497	2054	2348	3274	5154	6978
10.16	2281	1662	4414	7799	7355	6062	5152	5030	4949	5160	5080	3480	1964	1225	1099	1537	2788	3534	4859	6340	6150
10.17	3578	1527	2653	4923	7664	7512	6716	6254	5907	5761	5387	3106	1685	1136	1051	1418	3220	5031	6025	5813	4374
10.18	6543	1611	1864	2970	5344	6326	6501	6257	5944	5223	4423	2344	1396	1063	1013	1255	2845	5652	5741	4387	2977
10.19	10074	1953	1503	2032	3334	4192	4798	4954	4913	3978	3054	1716	1206	1024	992	1133	2079	4580	4536	3179	2146
10.2	9250	2808	1346	1579	2259	2773	3237	3446	3499	2775	2088	1360	1098	999	981	1063	1536	2981	3295	2389	1681
10.21	5359	4874	1302	1355	1708	1994	2271	2407	2429	1971	1562	1182	1044	986	976	1021	1263	1963	2369	1891	1433
10.22	2993	8697	1354	1253	1422	1578	1728	1787	1782	1514	1294	1095	1019	980	975	1000	1133	1470	1767	1565	1312
10.23	1999	10891	1518	1229	1269	1347	1420	1439	1427	1276	1157	1051	1004	981	977	990	1066	1241	1416	1354	1261
10.24	1556	7929	1878	1263	1204	1230	1256	1259	1250	1155	1089	1029	1000	981	980	989	1037	1127	1230	1221	1269
10.25	1341	4274	2652	1376	1193	1180	1180	1174	1160	1098	1058	1023	1001	986	982	993	1022	1073	1135	1144	1336
10.26	1235	2539	4333	1607	1224	1175	1155	1137	1124	1071	1042	1021	1005	997	992	999	1016	1051	1087	1105	1477
10.27	1189	1804	7462	2071	1305	1213	1169	1136	1121	1064	1040	1023	1013	1013	1007	1005	1016	1037	1064	1096	1737
10.28	1179	1464	10122	3016	1472	1300	1220	1164	1138	1069	1047	1035	1028	1031	1024	1014	1022	1035	1054	1108	2169
10.29	1197	1303	8563	4931	1795	1468	1324	1225	1184	1090	1067	1054	1053	1060	1053	1033	1029	1036	1059	1144	2795
10.3	1262	1232	5027	7905	2397	1774	1514	1342	1275	1131	1096	1082	1093	1109	1092	1058	1043	1043	1078	1196	3427
10.31	1416	1217	2937	9402	3565	2347	1855	1546	1427	1207	1139	1123	1154	1188	1159	1097	1062	1057	1103	1270	3712
10.32	1751	1256	2019	7155	5666	3406	2452	1895	1678	1313	1211	1188	1252	1314	1268	1161	1091	1076	1134	1350	3464
10.33	2497	1376	1607	4261	8059	5222	3494	2489	2096	1482	1318	1297	1425	1527	1439	1277	1132	1101	1173	1416	2924
10.34	4333	1638	1422	2661	8334	7372	5113	3453	2744	1733	1474	1465	1725	1866	1710	1470	1200	1134	1218	1449	2392
10.35	7976	2214	1367	1942	6177	7990	6761	4769	3645	2072	1679	1743	2204	2376	2114	1798	1318	1173	1250	1431	2013
10.36	10321	3602	1418	1624	3908	6427	7150	5913	4633	2448	1919	2161	2871	3021	2654	2344	1512	1216	1258	1380	1783
10.37	7429	6654	1616	1515	2606	4306	5871	5934	5157	2768	2146	2706	3654	3696	3273	3151	1851	1274	1251	1314	1680
10.38	4149	10077	2089	1575	1999	2895	4124	4791	4735	2865	2311	3266	4211	4201	3884	4118	2411	1358	1229	1263	1706
10.39	2711	8934	3189	1835	1781	2195	2887	3454	3712	2668	2395	3600	4316	4392	4324	4885	3235	1499	1210	1243	1880
10.4	2096	5096	5675	2479	1833	1941	2247	2563	2793	2326	2389	3494	3966	4254	4468	5025	4038	1713	1210	1248	2281
10.41	1796	3020	9186	4036	2202	2022	2047	2136	2259	2053	2301	3052	3378	3863	4271	4510	4289	1980	1234	1288	3003
10.42	1689	2270	9514	7117	3168	2508	2226	2080	2077	1893	2125	2519	2795	3328	3807	3693	3789	2188	1279	1375	4001
10.43	1754	1923	5947	9875	5361	3757	2915	2395	2209	1852	1928	2085	2312	2798	3233	2931	2944	2218	1352	1532	4764
10.44	1998	1715	3381	8225	8565	6229	4473	3276	2750	1950	1812	1796	1958	2346	2688	2336	2241	2059	1459	1782	4703
10.45	2425	1661	2384	4741	9401	8730	6815	4904	3852	2261	1843	1643	1713	2004	2251	1924	1807	1841	1604	2120	4160
10.46	3140	1767	2018	2901	6630	8158	7977	6511	5270	2780	2019	1603	1561	1752	1916	1659	1580	1700	1813	2519	3884
10.47	4753	2033	1846	2209	3943	5522	6584	6482	5848	3328	2280	1642	1484	1582	1683	1504	1500	1721	2153	3056	4353
10.48	7888	2428	1744	1949	2647	3578	4636	5177	5230	3645	2549	1728	1471	1483	1536	1430	1532	1919	2724	4024	5922
10.49	9707	3065	1732	1829	2145	2688	3530	4251	4595	3942	2896	1892	1519	1445	1455	1430	1679	2380	3780	5998	8629
10.5	7113	4559	1852	1770	1958	2380	3217	4248	4774	4779	3581	2209	1648	1466	1443	1492	1989	3275	5719	9653	11212
10.51	3839	7294	2087	1793	1890	2322	3343	4996	5782	6607	4922	2779	1887	1554	1496	1637	2559	4964	9073	14677	12108
10.52	2391	8607	2426	1921	1879	2335	3572	6041	7224	9350	7065	3707	2283	1736	1615	1889	3517	7819	13654	18524	11195
10.53	1926	6067	3090	2146	1928	2353	3699	6739	8310	12099	9697	4999	2866	2034	1836	2273	4900	11591	17575	19298	8946
10.54	1901	3458	4604	2500	2058	2383	3683	6856	8664	13715	11919	6481	3659	2494	2198	2803	6446	14801	19026	17804	6415
10.55	2295	2340	7238	3228	2283	2438	3544	6404	8333	13881	13085	7850	4677	3184	2767	3529	7723	16143	18243	14390	4794
10.56	3552	2053	8661	4847	2696	2596	3336	5497	7370	12745	13170	9095	6011	4237	3670	4584	8713	15929	15779	9934	4269
10.57	6988	2269	6455	7433	3569	3008	3264	4567	6078	10733	12613	10493	7857	5829	5082	6215	9883	14698	11997	6412	4384
10.58	12173	3207	3866	8524	5340	3991	3601	4030	5012	8650	11859	12295	10454	8251	7256	8818	11747	12732	8305	4350	4465
10.59	13477	5803	2831	6298	7661	5790	4599	4140	4528	7074	11089	14347	13734	11581	10414	12684	14612	10860	5731	3288	4096
10.6	12056	11075	2841	4012	8031	7622	6193	4954	4702	5998	10172	15943	16973	15482	14456	17410	17812	9455	4183	2770	3577
10.61	10546	15354	3834	3313	6090	7488	7218	6024	5290	5220	8830	15972	18810	18695	18279	21096	18781	7993	3282	2478	3336
10.62	7296	14294	6698	3977	4595	5872	6615	6217	5590	4587	7161	14031	18087	19624	20187	21205	15924	6289	2726	2279	3584
10.63	4883	9705	12553	6391	4925	5249	5691	5572	5228	4028	5567	10887	15081	17815	19034	17433	11269	4701	2361	2165	4360
10.64	3147	5846	17419	10534	7047	6457	6012	5380	4901	3536	4269	7852	11287	14222	15536	12391	7337	3481	2115	2151	5464
10.65	2062	4380	13965	13952	9351	8262	7151	5906	5053	3214	3340	5523	7984	10403	11454	8238	4802	2668	1975	2223	6418
10.66	1545	3230	7722	14496	10019	8720	7574	6200	5209	3014	2742	3959	5576	7342	8049	5464	3315	2168	1903	2292	6676
10.67	1304	2158	4717	10606	10840	8669	7306	5906	5018	2880	2398	2986	4001	5186	5613	3776	2477	1870	1851	2277	5872
10.68	1179	1579	3927	6138	11427	9845	7864	5977	4996	2847	2235	2438	3038	3788	4035	2806	2019	1701	1778	2137	4468
10.69	1110	1317	3356	4172	8863	10007	8980	6966	5632	3017	2246	2174	2504	2953	3094	2278	1800	1609	1680	1910	3277
10.7	1073	1186	2403	3647	5591	7557	8392	7648	6394	3366	2415	2138	2272	2529	2592	2040	1735	1589	1574	1675	2556
10.71	1045	1110	1724	3026	4082	5051	6161	6635	6136	3652	2716	2298	2282	2400	2411	2016	1813	1629	1473	1493	2096
10.72	1026	1066	1389	2187	3526	3906	4390	4852	4880	3612	3059	2647	2525	2532	2505	2207	2069	1733	1382	1377	1772
10.73	1004	1036	1221	1632	2828	3323	3549	3679	3744	3277	3343	3177	3001	2919	2852	2663	2562	1918	1327	1312	1554
10.74	988	1017	1123	1348	2077	2620	2947	3039	3067	2868	3503	3819	3689	3522	3438	3420	3374	2123	1303	1286	1427
10.75	972	1006	1063	1193	1599	1967	2310	2478	2563	2483	3523	4460	4451	4244	4172	4427	4411	2231	1296	1290	1380
10.76	952	996	1032	1105	1339	1557	1807	1982	2101	2149	3390	4912	5080	4894	4875	5423	5205	2186	1322	1339	1419
10.77	936	984	1012	1056	1197	1338	1522	1671	1789	1914	3116	5011	5347	5239	5284	5885	5175	2037	1402	1469	1583
10.78	926	971	1001	1028	1115	1223	1383	1546	1669	1833	2773	4700	5150	5135	5205	5567	4362	1922	1584	1773	1965
10.79	917	954	986	1007	1067	1166	1360	1588	1756	1960	2545	4115	4614	4645	4693	4732	3403	1963	1964	2394	2667
10.8	912	939	979	995	1045	1153	1428	1810	2074	2366	2587	3547	3942	3979	3977	3744	2760	2259	2710	3559	3795
10.81	910	926	973	983	1027	1164	1554	2192	2608	3103	2941	3151	3265	3276	3231	2908	2524	2978	4009	5389	5094
10.82	913	920	976	979	1016	1158	1649	2613	3235	4099	3514	2906	2709	2641	2587	2312	2601	4251	5890	7647	5451
10.83	924	918	974	980	1005	1136	1630	2859	3667	5145	4194	2752	2277	2144	2078	1909	2832	5892	7892	9116	4227
10.84	944	921	968	978	998	1097	1500	2734	3565	5704	4711	2662	1959	1778	1715	1657	3077	7159	8824	8102	2714
10.85	990	933	956	978	995	1061	1339	2279	2973	5279	4743	2541	1728	1523	1470	1500	3177	7092	7641	5466	1834
10.86	1096	962	950	976	991	1033	1208	1788	2281	4082	4080	2339	1557	1349	1306	1391	2928	5681	5392	3368	1430
10.87	1331	1026	952	975	992	1021	1126	1449	1752	2877	3080	2047	1424	1238	1200	1301	2388	4006	3546	2221	1244
10.88	1803	1171	975	982	1000	1018	1079	1253	1422	2052	2229	1720	1307	1160	1128	1217	1838	2715	2407	1641	1158
10.89	2192	1511	1032	1004	1014	1026	1064	1150	1238	1566	1681	1453	1213	1104	1080	1141	1460	1913	1759	1346	1123
10.9	1886	2079	1163	1057	1046	1055	1068	1107	1144	1303	1366	1270	1141	1069	1044	1082	1245	1470	1403	1190	1130
10.91	1368	2275	1471	1195	1113	1104	1100	1099	1108	1168	1194	1149	1085	1041	1023	1044	1130	1240	1213	1104	1178
10.92	1092	1743	2003	1513	1265	1215	1178	1134	1118	1104	1102	1078	1048	1020	1008	1024	1064	1121	1111	1061	1264
10.93	977	1269	2288	2025	1594	1457	1346	1229	1176	1086	1059	1038	1026	1010	1000	1006	1027	1057	1049	1040	1361
10.94	926	1051	1829	2215	2051	1850	1650	1408	1297	1099	1038	1019	1010	1004	997	994	999	1024	1014	1036	1381
10.95	899	956	1342	1795	2140	2083	1912	1602	1443	1132	1030	1010	1002	1004	994	990	985	1003	997	1031	1288
10.96	888	909	1093	1346	1743	1851	1837	1613	1485	1147	1023	1002	1004	1010	1007	985	976	984	989	1025	1161
10.97	882	885	974	1103	1350	1466	1534	1433	1371	1113	1003	996	1013	1030	1025	989	971	967	978	1005	1062
10.98	879	871	915	985	1123	1202	1263	1230	1200	1051	981	997	1036	1070	1062	1004	963	958	968	976	987
10.99	877	866	887	919	1000	1050	1088	1083	1069	990	962	1012	1086	1145	1124	1038	964	945	950	944	935
11	877	864	870	886	933	962	987	989	986	948	951	1056	1186	1276	1231	1102	974	933	925	916	899
11.01	879	860	858	868	897	916	927	930	931	921	957	1149	1366	1475	1396	1232	1010	924	904	892	875
11.02	878	857	849	855	873	889	897	896	896	903	986	1313	1639	1747	1621	1459	1088	926	886	871	863
11.03	880	855	844	847	860	873	877	874	881	908	1044	1552	1984	2043	1889	1804	1238	944	872	857	856
11.04	879	854	839	845	855	860	863	864	873	924	1133	1809	2285	2301	2155	2233	1500	988	870	849	848
11.05	875	854	837	842	847	851	853	858	868	950	1229	1970	2393	2441	2377	2592	1884	1063	873	846	840
11.06	873	857	835	841	843	847	850	854	870	980	1291	1955	2294	2423	2481	2690	2248	1174	875	845	837
11.07	871	856	833	838	839	842	847	853	876	999	1280	1774	2059	2266	2429	2511	2348	1294	881	844	835
11.08	872	858	834	834	836	843	848	855	878	996	1211	1537	1777	2040	2247	2173	2097	1362	893	841	835
11.09	875	861	835	832	833	842	850	855	878	973	1120	1323	1526	1788	1988	1811	1710	1323	904	839	833
11.1	878	861	835	834	833	843	848	852	872	940	1033	1163	1330	1551	1722	1507	1377	1207	905	837	828
11.11	884	862	838	833	834	838	847	849	862	910	965	1050	1181	1358	1482	1284	1157	1078	895	835	829
11.12	889	864	842	834	835	836	841	843	853	885	917	974	1069	1209	1296	1127	1026	976	880	834	831
11.13	885	867	848	836	836	838	839	839	845	866	884	923	992	1098	1154	1023	952	913	863	834	834
11.14	878	875	852	838	833	837	839	837	839	852	864	892	942	1015	1056	956	905	880	848	833	837
11.15	876	882	854	836	835	834	838	836	835	842	853	873	907	957	987	911	879	858	842	833	837
11.16	880	877	853	840	840	836	840	832	836	838	845	860	880	919	935	886	863	846	837	832	838
11.17	883	865	853	847	844	840	838	832	835	836	838	850	865	891	900	869	849	836	836	831	838
11.18	881	860	858	853	848	843	841	838	836	838	836	843	856	872	880	856	843	836	834	831	842
11.19	876	860	866	858	852	844	845	843	837	837	838	839	848	860	867	851	839	836	834	832	844
11.2	877	856	863	863	858	848	848	843	839	837	838	839	845	852	858	847	838	834	835	834	848
11.21	880	854	850	868	860	855	854	844	843	836	839	838	841	846	851	842	838	833	837	836	850
11.22	881	859	841	865	863	860	861	850	850	839	843	839	842	844	846	839	838	834	840	840	848
11.23	881	859	837	853	869	866	868	853	855	842	845	843	845	845	846	840	839	839	844	844	845
11.24	875	860	836	845	867	869	870	857	857	846	848	845	847	846	844	842	842	842	847	842	842
11.25	866	866	837	841	858	866	868	861	857	847	849	845	848	844	846	847	843	844	848	841	837
11.26	868	867	837	836	848	855	864	859	856	846	848	847	848	842	848	849	845	845	847	837	833
11.27	870	863	843	834	842	846	859	852	854	845	850	847	846	844	847	851	846	845	843	833	833
11.28	872	862	845	839	838	843	851	846	847	844	849	846	848	846	847	853	845	841	839	828	833
11.29	869	865	847	839	837	842	842	838	842	839	844	847	847	845	850	853	844	839	835	827	829
11.3	867	865	843	843	837	841	838	837	837	836	841	842	846	844	848	854	842	837	835	829	828
11.31	867	859	841	846	837	843	834	838	840	834	839	840	846	845	848	849	843	836	834	829	831
11.32	867	856	842	842	843	844	838	839	839	831	835	837	846	843	846	844	839	832	831	829	832
11.33	867	856	845	844	849	845	843	839	838	830	834	835	841	842	843	839	836	832	829	829	833
11.34	868	855	847	843	847	846	847	839	837	830	831	835	839	842	839	837	832	831	830	828	834
11.35	870	855	849	843	849	845	851	842	839	832	830	832	837	840	837	838	831	831	828	829	836
11.36	873	857	849	847	846	844	851	842	840	831	832	830	835	836	841	837	832	831	828	830	840
11.37	874	859	849	849	848	844	848	844	838	829	834	831	831	835	840	832	834	829	828	832	839
11.38	875	861	845	851	850	848	849	844	842	833	834	831	834	835	834	831	833	827	829	832	840
11.39	876	864	844	852	851	848	850	842	842	833	837	831	833	833	831	833	832	828	832	835	837
11.4	872	866	841	849	854	850	847	843	843	837	838	833	834	833	832	837	832	831	835	840	833
11.41	874	864	843	847	857	851	850	847	844	840	838	838	835	831	833	833	834	831	836	841	837
11.42	879	862	845	846	857	854	850	850	847	841	839	838	839	832	835	832	835	837	839	842	839
11.43	877	863	843	844	854	854	852	849	849	844	841	837	838	832	836	832	838	837	839	842	835
11.44	875	862	843	848	850	851	852	852	850	843	846	840	841	836	837	833	841	842	840	841	834
11.45	874	864	845	850	848	848	851	850	850	843	850	841	840	837	837	835	842	845	840	840	833
11.46	874	863	846	847	846	844	848	847	850	843	847	841	840	838	837	837	844	846	839	842	835
11.47	872	862	845	847	848	844	849	845	848	843	844	845	845	839	840	843	845	846	838	840	836
11.48	870	859	848	849	848	846	850	843	843	845	847	845	848	839	840	846	848	844	839	839	839
11.49	870	859	849	848	846	847	852	845	846	843	848	848	846	842	843	846	845	842	840	840	843
11.5	872	859	850	846	847	849	852	845	849	842	846	848	847	844	845	845	846	842	841	839	844
11.51	872	862	848	848	850	848	852	846	851	843	847	848	845	842	848	843	847	847	844	845	844
11.52	877	864	849	849	851	851	853	847	852	846	848	849	846	841	846	841	851	849	848	849	844
11.53	884	868	848	850	850	853	855	848	854	848	850	850	848	842	848	842	848	849	851	848	847
11.54	883	871	849	852	852	857	858	852	852	853	850	851	847	842	847	843	846	848	852	850	844
11.55	876	870	852	857	857	861	861	855	854	852	849	851	847	842	844	844	848	849	851	849	846
11.56	873	863	851	854	859	862	865	857	860	851	853	850	844	845	846	847	846	848	847	848	844
11.57	872	858	846	850	855	860	864	856	861	851	854	849	847	850	849	846	845	847	847	847	840
11.58	872	854	838	847	850	853	858	851	857	851	854	844	847	850	850	845	845	848	847	846	838
11.59	879	854	836	845	845	851	853	851	853	850	853	845	847	847	849	844	845	849	845	847	837
11.6	887	855	837	843	841	847	849	849	848	848	850	843	845	841	848	838	844	847	848	849	835
11.61	892	855	836	838	838	843	845	843	843	847	845	841	841	840	847	839	842	844	850	845	835
11.62	885	855	834	835	832	842	842	838	841	842	844	839	840	840	846	839	841	844	846	842	838
11.63	879	861	831	833	832	838	839	837	842	840	843	838	837	840	843	841	837	843	845	842	842
11.64	880	869	834	830	835	838	837	838	839	842	843	838	836	841	841	838	840	844	844	847	845
11.65	886	865	835	832	833	838	835	833	839	843	842	838	837	839	840	836	841	842	846	853	845
11.66	893	863	836	832	833	834	836	835	841	841	838	838	840	838	838	833	840	845	854	860	840
11.67	904	858	839	831	832	834	836	835	843	840	839	835	838	836	838	835	839	851	860	856	832
11.68	921	862	841	833	831	833	833	836	842	838	838	834	837	834	834	837	841	857	862	850	833
11.69	939	864	847	833	832	832	835	833	836	836	837	834	838	834	835	835	843	854	855	841	831
11.7	959	865	851	836	832	832	833	831	834	836	838	836	837	836	838	837	840	848	845	837	834
11.71	956	867	848	835	834	836	834	833	832	836	840	837	838	836	841	838	837	841	841	832	834
11.72	934	869	843	840	837	835	834	834	833	837	838	837	839	835	839	840	838	836	835	829	837
11.73	920	879	842	849	838	835	838	834	832	834	837	837	837	836	838	842	839	831	833	830	840
11.74	925	896	847	848	843	839	843	832	832	833	835	834	836	836	837	836	836	831	834	829	837
11.75	930	916	853	846	846	846	844	833	834	833	833	834	839	832	837	834	834	828	834	830	838
11.76	921	942	854	845	848	848	845	835	840	834	836	834	837	832	835	829	835	829	833	833	840
11.77	917	964	857	844	850	851	850	842	843	838	838	834	834	831	836	829	833	831	832	838	842
11.78	935	975	867	854	851	852	852	844	846	839	840	830	831	833	834	828	831	834	829	841	848
11.79	976	974	878	862	855	855	857	849	849	841	844	832	834	831	836	831	832	834	835	845	854
11.8	1054	976	896	873	865	860	863	856	853	846	848	837	839	829	836	833	834	838	840	850	861
11.81	1185	1009	919	885	870	866	869	863	861	852	848	842	841	834	836	836	835	842	846	856	875
11.82	1331	1089	954	899	879	876	877	869	866	860	851	846	844	839	839	841	841	847	856	868	891
11.83	1345	1211	1002	922	895	891	887	879	874	868	860	850	848	844	846	842	847	850	868	881	915
11.84	1249	1306	1086	961	916	911	904	892	887	878	874	858	857	850	853	852	854	860	879	892	953
11.85	1177	1260	1207	1033	953	942	932	914	910	895	888	874	872	860	864	865	865	872	895	915	1012
11.86	1089	1189	1304	1150	1019	992	974	951	943	922	914	899	891	879	878	881	886	895	919	955	1102
11.87	993	1125	1281	1268	1125	1075	1044	1005	992	963	954	932	917	901	899	905	918	927	957	1012	1189
11.88	939	1025	1211	1287	1229	1184	1143	1089	1068	1022	1005	975	953	933	929	942	959	973	1011	1079	1204
11.89	909	948	1137	1238	1254	1246	1221	1174	1156	1089	1061	1026	998	975	966	989	1016	1035	1072	1122	1165
11.9	897	906	1035	1175	1211	1222	1221	1201	1191	1138	1112	1078	1046	1021	1010	1046	1080	1094	1105	1114	1120
11.91	889	885	954	1072	1155	1170	1173	1162	1158	1134	1125	1108	1085	1063	1056	1098	1122	1112	1097	1098	1063
11.92	886	878	908	987	1085	1111	1115	1108	1103	1091	1100	1104	1101	1088	1089	1117	1116	1090	1078	1076	1001
11.93	888	875	883	929	1015	1050	1062	1058	1058	1043	1055	1078	1092	1086	1092	1102	1083	1060	1057	1039	948
11.94	894	872	869	896	965	993	1013	1009	1018	1007	1017	1043	1061	1067	1077	1070	1051	1034	1027	998	912
11.95	892	871	858	874	926	954	969	969	980	981	990	1009	1030	1039	1052	1037	1023	1010	989	967	891
11.96	896	871	853	861	898	922	931	941	950	954	968	986	1000	1011	1021	1012	996	980	958	942	872
11.97	904	876	853	854	879	896	908	921	927	933	944	964	977	981	992	986	969	953	940	924	859
11.98	915	881	850	851	870	879	889	902	910	914	927	943	955	962	969	962	943	932	925	902	850
11.99	931	884	852	849	862	867	876	888	897	901	912	928	934	943	948	939	923	915	908	883	847
12	958	890	854	849	857	859	869	877	883	888	899	912	917	927	930	923	910	903	896	867	849

[truncated: 8 more sheets: Fig S1b, Fig S1c, Fig S1d, Fig S2, Fig S3, Fig S4, Fig S5a, Fig S5b]
